# Supplementary material for: Low lymphocyte-to-monocyte ratio and accelerated temperature rise in epidural-related maternal fever: a prospective cohort study
Source: BMC Anesthesiol. 2025 Jun 3;25:283. doi: 10.1186/s12871-025-03157-0 (PMC12131660; doi:10.1186/s12871-025-03157-0)
Supplement: Supplementary file 2 — Supplementary Material 2 [file 12871_2025_3157_MOESM2_ESM.xlsx]

## Sheet: DATA_ANALYSIS
SN	Age	Age_C	BMI	BMI_C	GW	P	Primipara	HPD	Diabetes	Balloon	Oxytocin	ROM	PROM	Labor_Duration	ROM_BIRTH_TIME	LEA_BIRTH_TIME	PCEA_Rate	PCEA_Bolus	PCEA_Resuce	PCEA_Ropivacaine	Temp_Basic	TEMP_MF	TEMP_Rate	MF	MF_Onset	WBC	NEU	MONO	LYM	PLT	NLR	LMR	LMR_ROC
1	35	1	30.5	2	40	2	0	0	0	0	1	1	1	300	722	197	7	1	0	280	36.6	38.2	0.56	1	170	11.86	9.63	0.89	1.3	207	7.41	1.46	2
2	37	1	22.6	1	41	1	0	0	0	1	1	1	0	280	114	89	8	0	0	119	36.6	38.1		0		8.05	5.78	0.55	1.63	245	3.55	2.96	1
3	28	0	25.9	2	39	1	0	0	0	0	0	2	0	385	79	238	9	1	0	407	36.7	37.8		0		8.46	6.57	0.48	1.38	226	4.76	2.88	1
4	33	0	23.4	1	40	1	0	0	0	0	0	1	1	400	621	226	8	1	0	351	36.7	38.1		0		7.1	5.26	0.45	1.31	144	4.02	2.91	1
5	31	0	27.3	2	40	1	0	0	0	0	1	1	0	300	355	155	7	1	0	231	36.5	38.1		0		9.54	7.45	0.68	1.34	278	5.56	1.97	2
6	32	0	36.8	2	40	1	0	1	0	0	0	2	0	495	52	272	9	1	0	458	36.7	38		0		8.55	6.59	0.62	1.27	233	5.19	2.05	2
8	30	0	24.9	1	40	1	0	0	0	1	1	1	0	410	47	192	8	1	0	306	36.8	37.9		0		6.71	4.76	0.41	1.5	225	3.17	3.66	1
9	27	0	26.2	2	39	0	1	0	0	0	0	2	0	890	253	738	8	2	1	1164	36.7	37.8	0.17	1	390	12.58	8.69	0.81	1.96	271	4.43	2.42	1
10	33	0	22.5	1	38	0	1	0	0	0	0	2	0	820	454	433	7	3	1	735	36.6	38		0		14.5	9.83	0.98	3.51	167	2.8	3.58	1
11	29	0	24.3	1	39	0	1	0	1	1	1	1	0	380	270	180	7	1	0	260	36.9	37.9	0.6	1	100	9.14	6.22	0.6	2.24	288	2.78	3.73	1
12	28	0	32.7	2	41	0	1	0	0	0	1	1	1	1145	1242	852	7	3	1	1304	36.5	38	0.47	1	190	9.94	7.96	0.66	1.23	250	6.47	1.86	2
13	26	0	27.1	2	39	0	1	0	0	0	1	1	1	955	1067	564	7	4	1	938	36.7	37.9		0		9.3	7	0.6	1.7	205	4.12	2.83	1
14	28	0	22.8	1	40	0	1	0	1	1	1	2	0	655	227	434	9	1	0	701	36.6	38.1		0		11.67	8.96	0.78	1.87	200	4.79	2.4	1
15	36	1	22.7	1	41	0	1	0	0	0	0	2	0	550	114	212	7	1	0	297	36.7	38		0		8.46	6.13	0.55	1.69	211	3.63	3.07	1
16	29	0	25.6	2	40	1	0	0	0	0	0	2	0	395	24	139	9	1	0	259	36.7	38.2		0		8.02	5.63	0.6	1.71	221	3.29	2.85	1
17	28	0	26.8	2	39	0	1	0	0	0	0	2	0	885	109	434	10	1	0	773	36.7	38.1		0		9.56	6.88	0.63	1.85	176	3.72	2.94	1
18	29	0	24.3	1	38	0	1	0	0	0	1	2	0	752	314	465	9	3	1	928	36.6	38.2		0		8.19	5.71	0.56	1.87	234	3.05	3.34	1
19	30	0	26.2	2	39	1	0	0	1	0	1	2	0	830	377	262	8	1	0	399	36.5	37.9		0		7.11	5.18	0.47	1.38	190	3.75	2.94	1
20	26	0	23.4	1	39	0	1	0	0	0	1	2	0	992	347	367	9	1	0	601	36.5	38.2		0		9.79	7.41	0.55	1.79	190	4.14	3.25	1
23	25	0	24.8	1	39	0	1	0	0	1	0	2	0	470	150	260	7	1	0	353	36.5	38.1		0		10.93	8.81	0.47	1.64	216	5.37	3.49	1
24	35	1	28.5	2	39	1	0	0	0	0	0	1	0	250	214	74	7	0	0	86	36.8	38		0		7.89	5.69	0.57	1.56	173	3.65	2.74	1
25	33	0	24.2	1	40	0	1	0	0	0	1	1	0	1095	751	681	9	4	1	1302	36.5	38.1	0.23	1	410	8.75	6.78	0.38	1.56	219	4.35	4.11	1
26	28	0	27.6	2	39	0	1	0	0	0	1	2	0	1025	350	400	8	1	0	583	36.7	38		0		7.35	5.62	0.49	1.21	198	4.64	2.47	1
27	31	0	26.7	2	38	0	1	0	1	0	1	1	1	370	1020	215	8	1	0	337	36.7	37.9		0		6.77	4.8	0.44	1.26	150	3.81	2.86	1
28	28	0	24.5	1	37	0	1	0	0	0	0	1	1	555	578	338	9	1	0	557	36.7	37.9		0		9.11	6.7	0.65	1.53	183	4.38	2.35	2
29	31	0	38.2	2	39	0	1	0	1	1	1	1	0	535	159	279	10	2	0	565	36.8	38		0		7.93	5.3	0.88	1.69	251	3.14	1.92	2
30	32	0	26.4	2	40	0	1	0	0	0	1	2	0	820	313	628	8	2	1	1017	36.7	38		0		8.37	6.33	0.54	1.41	210	4.49	2.61	1
31	24	0	24.5	1	39	0	1	0	0	0	0	2	0	685	111	466	8	2	1	801	36.7	37.9		0		8.37	5.81	0.43	2.08	128	2.79	4.84	1
32	22	0	35.4	2	40	0	1	1	0	0	0	2	0	726	289	456	7	2	1	712	36.6	37.9		0		8.6	6.02	0.58	1.94	172	3.1	3.34	1
33	35	1	25.2	2	39	0	1	0	1	1	0	1	0	545	254	454	9	2	1	861	36.7	37.8		0		7.81	5.67	0.4	1.64	229	3.46	4.1	1
34	29	0	24.9	1	40	0	1	1	0	1	1	2	0	375	128	258	7	1	1	431	36.8	37.9		0		12.65	9.99	0.51	2.1	237	4.76	4.12	1
35	24	0	26.6	2	39	1	0	0	0	0	1	1	0	292	136	96	7	0	0	112	36.6	37.9		0		7.37	5.35	0.45	1.54	250	3.47	3.42	1
36	27	0	28.1	2	37	0	1	0	0	0	0	1	1	575	690	130	8	1	0	223	36.6	37.8		0		7.6	6.25	0.43	2.86	200	2.19	6.65	1
37	31	0	22.5	1	40	0	1	0	1	0	0	1	1	820	2144	413	7	2	0	582	36.7	38.1		0		5.98	4.44	0.32	1.18	142	3.76	3.69	1
39	24	0	23	1	40	0	1	0	0	0	1	2	0	918	130	265	9	1	1	528	36.7	37.8		0		7.8	5.5	0.58	1.66	175	3.31	2.86	1
41	33	0	21.6	1	39	1	0	0	0	0	0	2	0	670	16	286	9	1	0	479	36.8	38.1		0		8.31	6.04	0.6	1.59	271	3.8	2.65	1
42	28	0	24.8	1	39	0	1	0	0	0	1	1	1	335	810	217	10	1	0	412	36.6	38.1		0		11.54	9.08	1	1.36	170	6.68	1.36	2
43	25	0	26.8	2	40	0	1	0	1	1	1	1	0	620	791	486	8	1	1	778	36.7	38		0		14.18	10.85	0.64	2.6	306	4.17	4.06	1
44	27	0	26.8	2	38	0	1	0	1	0	0	1	1	250	510	90	8	0	0	120	36.5	37.9		0		8.02	6.22	0.45	1.25	248	4.98	2.78	1
45	29	0	24.1	1	40	0	1	0	0	0	1	1	1	585	940	355	9	2	0	633	36.8	37.8	0.34	1	177	8.44	6.57	0.43	1.37	209	4.8	3.19	1
46	26	0	25.8	2	40	0	1	0	0	0	1	2	0	1300	685	695	8	4	1	1287	36.6	38		0		14.85	12.85	0.55	1.41	243	9.11	2.56	1
47	32	0	27.3	2	39	0	1	0	0	0	0	2	0	565	126	466	9	3	1	929	36.7	37.9		0		8.02	5.55	0.57	1.84	177	3.02	3.23	1
48	28	0	27.8	2	40	0	1	0	0	0	1	2	0	810	79	424	7	3	1	725	36.8	38.1		0		6.96	5.03	0.43	1.47	245	3.42	3.42	1
49	22	0	22.4	1	40	0	1	0	0	1	1	1	0	650	513	475	9	3	0	863	36.8	38		0		9.49	7.12	0.4	1.94	165	3.67	4.85	1
50	27	0	22.1	1	40	0	1	0	1	1	0	1	0	560	224	433	9	2	1	830	36.6	38.1		0		8.2	6.04	0.53	1.56	290	3.87	2.94	1
51	24	0	31.2	2	39	0	1	1	0	1	1	1	0	520	452	285	10	1	0	525	36.7	38	0.35	1	223	13.19	10.54	0.84	1.75	289	6.02	2.08	2
52	28	0	26	2	37	1	0	0	0	0	0	1	1	303	777	129	8	0	0	172	36.5	37.8		0		9.74	7.43	0.49	1.77	324	4.2	3.61	1
53	27	0	37.8	2	40	0	1	0	1	0	1	1	0	230	962	89	9	0	0	134	36.5	38		0		7.75	5.98	0.38	1.22	234	4.9	3.21	1
54	28	0	23.6	1	39	0	1	0	0	0	1	1	1	502	2361	348	9	3	1	752	36.7	38.1		0		8.61	6.29	0.59	1.65	298	3.81	2.8	1
55	28	0	23.6	1	39	0	1	0	0	1	1	2	0	195	232	130	7	1	0	202	36.8	37.9		0		10.2	7.56	0.56	1.92	213	3.94	3.43	1
56	27	0	25.4	2	39	0	1	0	0	0	1	1	1	415	1037	233	9	1	1	480	36.5	38.1		0		6.79	5.09	0.45	1.22	207	4.17	2.71	1
57	27	0	27.9	2	39	0	1	0	0	0	1	2	0	955	348	662	10	4	1	1383	36.8	38		0		12.73	9.99	0.65	2.02	237	4.95	3.11	1
58	39	1	26.2	2	39	2	0	0	0	1	1	2	0	265	14	89	8	0	0	119	36.7	38.1		0		9.47	7.03	0.82	1.49	215	4.72	1.82	2
59	37	1	27.1	2	37	1	0	0	0	0	0	1	1	382	528	183	9	1	0	325	36.7	37.9		0		10.05	7.26	0.65	1.96	278	3.7	3.02	1
61	36	1	25.4	2	40	0	1	0	1	0	1	2	0	600	187	397	9	1	1	726	36.8	37.8	0.2	1	307	6.58	5.07	0.39	1.07	198	4.74	2.74	1
62	28	0	25.2	2	39	1	0	0	0	0	1	1	1	185	551	111	8	0	0	148	36.8	37.8		0		7.62	5.97	0.49	1.13	205	5.28	2.31	2
63	31	0	22.3	1	38	1	0	0	0	1	1	2	0	295	17	167	8	1	0	273	36.7	37.8		0		6.72	4.61	0.49	1.46	218	3.16	2.98	1
64	44	1	30.1	2	38	2	0	0	0	0	0	2	0	569	13	438	10	1	1	860	36.6	38.1		0		8.08	6.12	0.57	1.17	175	5.23	2.05	2
65	35	1	24.3	1	37	1	0	0	1	0	0	1	1	243	670	115	8	0	0	153	36.6	38.1		0		9.5	6.94	0.63	1.71	169	4.06	2.71	1
66	28	0	21.4	1	39	1	0	0	0	0	1	1	0	230	882	152	7	1	0	227	36.7	38		0		9.99	7.65	0.5	1.72	268	4.45	3.44	1
67	32	0	25.8	2	40	1	0	0	0	0	1	1	1	907	2642	622	8	2	1	1009	36.6	38.3	0.29	1	355	8.5	6.24	0.64	1.51	305	4.13	2.36	2
68	27	0	27.2	2	39	1	0	0	0	0	0	2	0	555	128	173	9	1	0	310	36.7	37.9		0		9.96	8.08	0.63	1.18	213	6.85	1.87	2
69	38	1	26.2	2	41	1	0	0	0	1	1	1	0	300	153	123	9	0	0	185	36.7	37.8		0		8.24	5.77	0.51	1.86	225	3.1	3.65	1
70	32	0	29	2	39	0	1	0	0	0	1	1	1	315	1051	131	9	0	0	197	36.6	37.9		0		11.74	9.31	0.47	1.88	302	4.95	4	1
71	33	0	28.5	2	40	1	0	0	1	0	1	2	0	270	360	170	8	1	0	277	36.7	38		0		8.69	6.63	0.51	1.47	221	4.51	2.88	1
72	29	0	23.7	1	40	1	0	1	0	0	1	1	0	915	477	689	7	2	1	1064	36.5	38.1		0		7.99	5.81	0.58	1.52	252	3.82	2.62	1
73	31	0	24.7	1	38	1	0	0	0	1	1	2	0	220	315	107	8	1	0	193	36.6	38.1		0		9.62	7.23	0.94	1.36	284	5.32	1.45	2
74	33	0	25.6	2	39	1	0	0	0	0	0	1	0	225	175	101	8	0	0	135	36.8	38.2		0		8.82	6.09	0.41	2.12	192	2.87	5.17	1
75	26	0	36.3	2	40	1	0	0	1	1	1	2	0	410	225	175	8	1	0	283	36.6	38		0		10.32	7.94	0.47	1.83	328	4.34	3.89	1
76	35	1	29.7	2	40	1	0	0	1	0	1	1	1	308	2010	130	7	0	0	152	36.6	37.8		0		9.94	7.47	0.59	1.79	196	4.17	3.03	1
77	28	0	22.6	1	40	1	0	0	0	0	0	1	0	340	48	164	9	1	0	296	36.6	37.9		0		8.25	6	0.5	1.63	181	3.68	3.26	1
78	30	0	24.1	1	37	1	0	0	1	0	1	1	1	190	733	73	7	0	0	85	36.6	37.9		0		9.61	6.61	0.58	2.36	191	2.8	4.07	1
79	30	0	27.2	2	41	1	0	0	0	0	1	2	0	275	345	140	8	1	0	237	36.5	38.2		0		8.77	7.06	0.37	1.16	162	6.09	3.14	1
80	25	0	29.6	2	39	1	0	0	0	0	0	1	0	635	37	412	8	1	0	599	36.6	38.1		0		10.08	6.97	0.71	2.31	293	3.02	3.25	1
81	26	0	22.2	1	38	1	0	0	0	0	0	1	1	187	1084	49	9	0	0	74	36.7	38		0		8.11	5.71	0.53	1.76	219	3.24	3.32	1
83	31	0	24.2	1	39	1	0	0	1	0	0	2	0	232	47	102	9	1	0	203	36.8	38.2		0		8.79	6.36	0.52	1.81	304	3.51	3.48	1
85	31	0	24.7	1	38	0	1	0	0	0	0	2	0	395	712	66	9	0	0	99	36.8	37.8		0		9.96	8.07	0.63	1.19	244	6.78	1.89	2
86	26	0	22.2	1	40	1	0	0	0	0	0	1	0	250	13	123	9	1	0	235	36.7	37.8		0		10.75	8.1	0.68	1.87	281	4.33	2.75	1
87	33	0	23.5	1	40	1	0	0	0	0	0	2	0	405	68	188	7	1	0	269	36.7	37.9		0		7.71	6.18	0.25	1.26	214	4.9	5.04	1
88	37	1	25.5	2	38	1	0	0	0	0	0	1	0	408	133	253	8	2	0	437	36.5	37.8		0		8.1	5.56	0.58	1.59	190	3.5	2.74	1
89	23	0	26.5	2	37	1	0	0	0	0	0	1	0	300	204	39	8	0	0	52	36.7	38.1		0		8.53	5.72	0.64	2.08	236	2.75	3.25	1
90	23	0	25.8	2	39	1	0	0	0	0	0	1	0	335	27	177	9	1	0	316	36.7	37.8		0		10.07	6.69	0.64	2.63	220	2.54	4.11	1
91	23	0	24.2	1	40	1	0	0	0	0	0	2	0	230	12	107	10	1	0	228	36.5	38.2		0		9.34	7.03	0.72	1.48	182	4.75	2.06	2
92	31	0	23.9	1	40	1	0	0	0	0	0	2	0	305	29	189	8	1	0	302	36.7	38		0		7.51	5.15	0.49	1.79	303	2.88	3.65	1
93	32	0	28.6	2	39	1	0	0	0	0	0	2	0	625	18	408	8	2	0	644	36.6	38.2		0		8.32	6.45	0.48	1.36	237	4.74	2.83	1
94	27	0	25.3	2	38	1	0	0	0	0	0	2	0	385	75	192	9	1	0	338	36.5	38.2	1.96	1	52	9.44	7.29	0.77	1.32	245	5.52	1.71	2
95	32	0	29.8	2	39	2	0	0	0	0	1	1	0	350	50	170	10	1	0	333	36.5	38.2		0		8.36	5.43	0.71	1.96	322	2.77	2.76	1
96	36	1	32.7	2	39	1	0	0	0	0	0	1	0	420	247	227	7	1	0	315	36.6	37.8		0		8.21	6.41	0.59	1.15	196	5.57	1.95	2
97	26	0	23.6	1	38	1	0	0	0	0	0	1	1	220	272	90	9	0	0	135	36.6	38.1		0		9.56	6.78	0.64	1.83	239	3.7	2.86	1
98	29	0	29.1	2	38	1	0	0	0	0	0	2	0	408	413	256	7	2	0	399	36.7	38		0		10.68	8.75	0.58	1.29	213	6.78	2.22	2
99	34	0	27.5	2	39	1	0	0	1	0	0	2	0	296	6	81	10	0	0	135	36.7	37.8		0		8.4	6.17	0.53	1.59	173	3.88	3	1
100	29	0	23.7	1	40	1	0	0	0	0	0	1	1	385	484	239	9	1	0	409	36.8	37.9		0		8.95	6.77	0.51	1.62	168	4.18	3.18	1
101	25	0	27.3	2	40	1	0	0	0	0	0	1	0	515	72	247	8	1	0	379	36.8	38		0		8.14	5.75	0.53	1.8	227	3.19	3.4	1
102	33	0	26.4	2	39	1	0	0	0	0	0	2	0	290	30	115	9	1	0	223	36.5	38.1		0		8.04	5.9	0.46	1.51	221	3.91	3.28	1
103	32	0	28.4	2	40	1	0	0	0	0	0	1	1	215	493	103	9	1	0	205	36.7	38.1		0		7.93	5.03	0.61	2.22	138	2.27	3.64	1
104	30	0	30.9	2	39	1	0	0	0	0	0	1	0	315	134	134	10	0	0	223	36.8	38		0		8.6	5.69	0.62	2.15	221	2.65	3.47	1
105	34	0	32.3	2	38	1	0	0	0	0	0	2	0	528	110	265	7	1	0	359	36.7	38		0		7.72	5.53	0.57	1.55	174	3.57	2.72	1
106	33	0	23	1	38	1	0	0	0	0	0	2	0	780	264	584	8	2	1	959	36.7	38.2		0		9.26	6.89	0.42	1.92	221	3.59	4.57	1
107	28	0	22.7	1	40	1	0	0	0	0	0	1	0	240	24	119	9	0	0	179	36.6	38		0		8.52	6.46	0.56	1.43	244	4.52	2.55	1
108	31	0	26.9	2	39	2	0	0	0	0	1	2	0	477	219	235	10	1	0	442	36.6	37.9		0		7.49	5.74	0.56	1.08	246	5.31	1.93	2
109	29	0	25.1	2	40	1	0	0	0	0	0	2	0	402	37	247	8	1	0	379	36.8	38.1		0		9.1	6.29	0.64	1.97	237	3.19	3.08	1
110	30	0	25.2	2	40	0	1	0	0	0	1	2	0	720	257	482	8	1	1	773	36.6	38.1	0.23	1	385	9.46	7.35	0.79	1.23	310	5.98	1.56	2
111	23	0	25.1	2	39	1	0	0	0	0	0	1	0	282	238	88	8	1	0	167	36.5	38.2		0		8.37	5.88	0.51	1.88	201	3.13	3.69	1
113	29	0	27.9	2	39	1	0	0	0	0	0	2	0	453	92	287	10	1	0	528	36.6	38		0		8.29	5.97	0.52	1.71	241	3.49	3.29	1
115	32	0	25.6	2	37	1	0	0	0	0	0	1	0	610	9	339	8	1	1	582	36.3	37.9	0.44	1	218	8.91	6.85	0.63	1.34	211	5.11	2.13	2
117	24	0	29.4	2	41	1	0	0	1	1	1	2	0	285	24	74	9	0	0	111	36.6	37.8		0		15.14	11.36	1.09	2.4	193	4.73	2.2	2
118	32	0	24.1	1	39	0	1	0	0	0	0	2	0	840	195	265	9	1	1	528	36.6	37.9		0		8.84	6.28	0.53	1.98	217	3.17	3.74	1
119	32	0	24.4	1	39	1	0	0	0	0	1	1	1	455	870	195	9	1	0	343	36.5	38.1		0		6.4	3.92	0.4	1.98	212	1.98	4.95	1
120	29	0	24.2	1	40	0	1	0	0	0	1	1	1	553	618	323	10	2	0	638	36.8	37.9		0		10.78	7.87	0.62	1.93	253	4.08	3.11	1
121	24	0	29.7	2	39	0	1	0	0	0	0	1	0	490	160	225	10	2	0	475	36.5	37.9		0		13.49	10.7	0.75	1.95	223	5.49	2.6	1
123	35	1	25.4	2	38	1	0	0	0	0	0	1	1	468	583	233	10	1	0	438	36.5	38.2		0		11.03	8.55	0.7	1.69	289	5.06	2.41	1
124	25	0	22.2	1	37	0	1	0	1	0	1	1	1	305	841	221	9	1	0	382	36.7	37.9		0		7.35	5.61	0.55	1.16	124	4.84	2.11	2
125	29	0	22	1	37	0	1	0	0	1	1	2	0	410	507	332	10	1	1	683	36.6	38.1	0.38	1	240	11.82	9.07	0.96	1.71	269	5.3	1.78	2
126	27	0	22.4	1	38	0	1	0	1	0	0	1	0	296	131	81	9	0	0	122	36.6	38		0		10.43	7.62	0.56	1.95	218	3.91	3.48	1
127	36	1	26.1	2	41	1	0	0	0	1	1	2	0	235	294	74	8	0	0	99	36.7	37.9		0		8.62	6.45	0.45	1.56	312	4.13	3.47	1
128	33	0	25.2	2	39	0	1	0	0	0	1	1	1	365	577	202	8	1	0	319	36.8	37.8		0		6.16	3.96	0.45	1.65	235	2.4	3.67	1
129	31	0	24.3	1	41	0	1	0	1	1	1	2	0	332	386	178	7	1	0	258	36.7	37.9		0		9.22	7.45	0.57	1.16	156	6.42	2.04	2
130	33	0	22.9	1	39	0	1	0	0	0	0	2	0	765	63	518	8	4	0	891	36.8	38.1	0.98	1	80	9.49	6.82	0.55	2.08	228	3.28	3.78	1
131	38	1	26.8	2	38	1	0	0	1	0	0	2	0	268	23	83	9	0	0	125	36.5	38.2		0		8.1	5.71	0.57	1.77	257	3.23	3.11	1
132	29	0	24.3	1	39	0	1	0	0	0	0	1	0	550	66	276	10	1	0	510	36.7	37.9		0		7.8	5.71	0.44	1.59	195	3.59	3.61	1
133	38	1	22.9	1	38	1	0	0	1	0	1	1	1	255	547	37	9	0	0	56	36.7	37.8		0		6.3	4.34	0.38	1.57	175	2.76	4.13	1
134	25	0	25.1	2	40	0	1	1	0	0	0	1	0	470	243	268	9	1	0	452	36.7	38		0		6.31	4.6	0.34	1.3	224	3.54	3.82	1
135	28	0	31.2	2	39	0	1	0	1	0	1	2	0	288	434	94	8	0	0	125	36.6	37.9		0		8.86	6.22	0.6	1.93	200	3.22	3.22	1
136	28	0	21.6	1	39	0	1	0	1	0	1	1	1	495	1173	281	8	1	0	425	36.8	37.9		0		8.32	5.9	0.53	1.78	254	3.31	3.36	1
137	23	0	23.9	1	39	0	1	0	0	0	0	1	1	370	3366	211	9	1	0	367	36.6	38		0		8.48	5.85	0.42	2.1	231	2.79	5	1
138	24	0	23.4	1	39	0	1	0	0	0	0	1	0	370	97	210	7	1	0	295	36.5	37.9		0		12.77	9.05	0.95	2.71	210	3.34	2.85	1
140	29	0	28.2	2	40	1	0	0	1	1	1	2	0	772	321	522	9	2	1	963	36.7	38.1	0.64	1	131	8.34	6.43	0.45	1.32	244	4.87	2.93	1
141	34	0	28.2	2	39	0	1	0	0	0	0	1	1	250	1252	102	9	0	0	153	36.6	38		0		8.23	6.38	0.63	1.17	154	5.45	1.86	2
143	30	0	26.5	2	39	0	1	0	0	0	1	2	0	981	105	515	9	1	1	903	36.6	38.1		0		8.48	6.14	0.54	1.75	171	3.51	3.24	1
144	27	0	23.3	1	39	0	1	0	0	0	1	1	1	1010	1123	661	9	2	1	1172	36.5	38.2		0		8.11	5.81	0.6	1.62	220	3.59	2.7	1
145	26	0	22.4	1	39	0	1	0	0	0	1	1	0	695	229	409	7	2	1	657	36.9	37.9	0.24	1	250	9.25	7.15	0.77	1.24	305	5.77	1.61	2
147	25	0	26.2	2	40	0	1	0	0	0	0	1	0	725	175	447	8	3	0	746	36.6	38.1		0		8.37	6.11	0.56	1.61	191	3.8	2.88	1
148	36	1	32.7	2	39	1	0	0	0	0	1	1	1	522	788	237	9	1	0	406	36.6	37.8	0.86	1	84	6.73	5.13	0.41	1.12	160	4.58	2.73	1
149	35	1	26.8	2	40	1	0	0	0	0	1	2	0	320	200	175	10	1	0	342	36.5	38.1	1.48	1	65	10.34	8.18	0.72	1.35	157	6.06	1.88	2
150	28	0	29.4	2	40	0	1	0	0	0	1	1	1	372	617	167	8	0	0	223	36.8	38.1		0		11.08	8.68	0.77	1.48	232	5.86	1.92	2
151	30	0	22.3	1	39	0	1	0	0	0	0	1	0	265	209	172	9	1	0	308	36.7	38		0		12.32	8.52	0.96	2.75	232	3.1	2.86	1
152	31	0	24.5	1	38	0	1	0	0	0	1	1	1	1030	2043	393	9	1	1	720	37	38.1	0.37	1	180	7.3	5.14	0.44	1.66	172	3.1	3.77	1
153	26	0	29.8	2	40	1	0	0	0	0	0	2	0	755	51	531	7	3	1	850	36.6	37.9	0.19	0	405	8.24	6.53	0.44	1.2	168	5.44	2.73	1
154	32	0	30	2	38	0	1	0	0	0	0	2	0	473	105	261	9	1	0	442	36.5	37.9	0.37	1	226	10.01	8.01	0.68	1.22	192	6.57	1.79	2
155	35	1	27.4	2	40	1	0	0	0	0	1	1	0	865	368	546	8	3	1	958	37	38	0.24	1	255	8.15	5.93	0.48	1.52	261	3.9	3.17	1
156	29	0	29.2	2	40	0	1	0	1	0	1	2	0	300	396	151	8	1	0	251	36.7	38		0		5.98	4.32	0.33	1.21	224	3.57	3.67	1
157	29	0	25.5	2	41	0	1	0	0	1	1	2	0	375	452	297	10	1	1	625	36.8	38.1		0		8.35	5.87	0.37	2.01	262	2.92	5.43	1
158	25	0	24.8	1	39	1	0	0	0	0	1	2	0	790	261	376	9	2	1	744	36.6	38	0.22	1	376	9.34	6.21	0.68	2.35	269	2.64	3.46	1
159	22	0	29.8	2	40	0	1	0	0	0	1	2	0	281	428	193	9	1	0	340	36.7	38		0		8.29	5.86	0.51	1.84	172	3.18	3.61	1
160	27	0	24.2	1	40	0	1	0	0	0	1	2	0	500	584	439	7	1	0	562	36.8	37.8	0.16	1	380	6.17	4.53	0.39	1.22	242	3.71	3.13	1
161	25	0	30	2	40	0	1	0	0	0	0	1	1	350	509	219	7	1	1	386	36.6	37.8		0		10.11	7.39	0.46	1.85	218	3.99	4.02	1
162	27	0	23.4	1	38	0	1	0	0	0	1	1	1	410	1157	947	9	3	1	1651	36.7	37.9		0		5.44	4.28	0.33	0.79	199	5.42	2.39	1
163	37	1	25.9	2	39	1	0	0	0	0	1	1	1	258	1063	173	10	1	0	338	36.6	38.1		0		6.47	4.02	0.43	1.79	279	2.25	4.16	1
164	30	0	25.2	2	39	0	1	0	0	0	0	1	1	455	1130	220	9	1	0	380	36.6	38		0		14.17	11.64	1.01	1.38	243	8.43	1.37	2
166	33	0	28	2	40	2	0	0	0	0	1	2	0	215	282	117	8	0	0	156	36.7	38		0		10.39	7.79	0.47	2.03	233	3.84	4.32	1
167	28	0	28.5	2	40	0	1	0	0	1	1	2	0	515	619	449	9	1	0	724	36.7	37.8	0.22	1	298	7.79	6	0.48	1.26	210	4.76	2.63	1
168	28	0	22.8	1	39	0	1	0	0	0	1	1	1	230	484	134	8	1	0	229	36.5	38		0		6.08	3.91	0.47	1.64	184	2.38	3.49	1
169	28	0	27.7	2	37	0	1	0	1	0	1	1	1	320	865	260	8	1	0	397	36.5	38.1		0		10.95	8.15	0.71	1.96	182	4.16	2.76	1
170	29	0	21	1	38	0	1	0	0	0	0	1	0	578	23	163	8	1	0	267	36.5	37.9		0		7.94	5.57	0.59	1.72	307	3.24	2.92	1
171	29	0	29.8	2	41	0	1	0	0	0	1	2	0	460	527	357	8	2	0	576	36.5	38.2		0		10.4	8.61	0.44	1.33	204	6.47	3.02	1
172	42	1	28.4	2	38	0	1	0	1	1	1	2	0	275	511	101	7	1	0	168	36.6	38		0		20	16.06	1.16	3.73	334	4.31	3.22	1
173	24	0	22.4	1	37	0	1	0	0	0	1	2	0	257	402	57	9	0	0	86	36.6	37.9		0		9.68	7.66	0.52	1.48	174	5.18	2.85	1
174	32	0	27.5	2	39	1	0	0	0	0	0	2	0	235	21	61	9	0	0	92	36.5	37.9		0		8.82	6.84	0.53	1.37	127	4.99	2.58	1
175	30	0	28.1	2	38	0	1	0	1	0	1	1	1	336	1109	69	7	0	0	81	36.5	37.9		0		12.9	9.64	1.01	1.99	224	4.84	1.97	2
176	24	0	25.1	2	39	0	1	0	0	0	0	2	0	450	50	215	9	1	0	373	36.5	38		0		10.91	8.26	0.84	1.76	294	4.69	2.1	2
177	34	0	28.6	2	39	1	0	0	0	0	1	1	0	386	252	252	7	1	0	344	36.7	38.1		0		8.14	5.53	0.56	1.97	174	2.81	3.52	1
178	29	0	26.1	2	38	0	1	0	0	0	1	1	1	450	750	345	8	1	1	590	36.6	38		0		9.73	6.64	0.52	2.42	220	2.74	4.65	1
179	26	0	27	2	38	0	1	0	0	0	1	2	0	285	353	218	10	1	0	413	36.7	37.8		0		14.46	12.01	0.82	1.59	506	7.55	1.94	2
180	30	0	27.7	2	38	1	0	0	0	0	0	1	1	255	822	112	9	1	0	218	36.5	38.1		0		7.79	5.37	0.74	1.58	199	3.4	2.14	2
181	26	0	23	1	37	0	1	0	0	0	0	2	0	650	300	440	8	2	1	767	36.7	38		0		10.87	6.79	1.02	2.82	219	2.41	2.76	1
182	27	0	26.3	2	39	0	1	0	1	0	0	1	0	490	480	305	9	1	0	508	36.6	38.1		0		7	4.65	0.37	1.94	173	2.4	5.24	1
183	31	0	26.8	2	38	0	1	0	0	0	1	1	1	398	858	248	9	2	0	472	36.6	37.9		0		9.93	7.83	0.47	1.58	204	4.96	3.36	1
184	28	0	23.5	1	39	0	1	0	0	0	0	2	0	525	46	346	8	2	0	561	36.7	38.1		0		17.3	14.25	0.99	1.76	299	8.1	1.78	2
185	26	0	24.1	1	39	0	1	0	0	0	0	1	0	288	24	159	8	0	0	212	36.6	37.9		0		7.43	5.7	0.44	1.2	247	4.75	2.73	1
186	29	0	25.5	2	40	0	1	0	0	1	1	2	0	680	823	583	9	2	1	1055	36.6	38		0		7.67	5.55	0.44	1.62	157	3.43	3.68	1
187	26	0	25.4	2	38	0	1	0	0	0	1	2	0	685	798	528	7	2	1	796	36.8	38.1	0.2	1	390	12.46	9.31	0.74	2.31	238	4.03	3.12	1
188	30	0	25.9	2	40	1	0	0	0	1	1	2	0	185	245	110	9	1	0	215	36.7	38.1		0		8.66	6.29	0.56	1.76	179	3.57	3.14	1
190	30	0	30.9	2	38	0	1	0	0	0	0	2	0	915	368	703	7	2	1	1080	36.7	37.8		0		10.37	7.73	0.69	1.88	179	4.11	2.72	1
191	27	0	32.6	2	38	0	1	0	0	0	1	1	1	365	2550	230	7	1	0	318	36.6	37.8		0		8.36	6.79	0.58	0.93	208	7.3	1.6	2
192	27	0	26.4	2	38	0	1	0	0	0	1	1	1	403	1206	346	7	2	0	504	36.5	38.2		0		13.72	11.41	0.67	1.59	304	7.18	2.37	2
194	28	0	23.2	1	39	0	1	0	0	0	0	1	0	690	594	549	10	2	1	1095	37	38	0.19	1	315	6.2	4.23	0.46	1.47	177	2.88	3.2	1
196	31	0	23.3	1	40	0	1	0	1	0	0	1	0	550	633	206	9	1	0	359	36.8	37.9		0		9.35	6.8	0.56	1.76	304	3.86	3.14	1
197	28	0	27	2	40	0	1	0	0	1	1	2	0	310	406	216	7	1	0	302	36.7	38.1		0		11.53	9.16	0.75	1.57	221	5.83	2.09	2
198	27	0	23.7	1	40	0	1	0	0	1	1	2	0	362	758	206	7	1	0	290	36.7	38.1		0		9.83	6.82	0.65	2.25	193	3.03	3.46	1
199	25	0	23.3	1	39	0	1	0	0	0	1	2	0	415	74	129	7	0	0	151	36.6	38		0		8.1	5.94	0.54	1.56	206	3.81	2.89	1
200	30	0	26.4	2	38	0	1	0	0	0	0	1	0	630	623	503	7	2	1	767	36.5	38.1		0		11.14	6.35	0.71	3.29	188	1.93	4.63	1
201	30	0	22.8	1	40	0	1	0	0	0	0	2	0	505	107	327	8	2	0	536	36.5	38.2		0		7.44	5.22	0.35	1.7	206	3.07	4.86	1
202	26	0	24.8	1	38	0	1	0	0	0	1	1	0	380	762	237	8	1	0	366	36.8	37.9		0		7.75	5.41	0.75	1.5	212	3.61	2	2
204	31	0	20.3	1	39	0	1	0	0	0	0	2	0	743	262	557	10	2	1	1108	36.7	37.9		0		6.98	5.64	0.29	1.03	187	5.48	3.55	1
205	21	0	25	2	39	0	1	0	0	0	0	2	0	866	317	362	9	1	1	673	36.7	38.1		0		13.28	8.9	1.32	2.78	205	3.2	2.11	2
206	30	0	27.5	2	39	0	1	0	0	0	1	2	0	865	244	444	9	3	0	816	36.9	37.9	0.39	1	155	10.21	8	0.77	1.37	196	5.84	1.78	2
207	37	1	24.3	1	40	1	0	0	0	1	1	2	0	198	225	80	9	1	0	170	36.5	37.9		0		10.28	7.43	0.92	1.83	203	4.06	1.99	2
208	32	0	26.6	2	39	1	0	0	0	0	0	1	0	285	67	117	7	1	0	187	36.6	38		0		8.76	6.23	0.56	1.91	162	3.26	3.41	1
209	33	0	22.5	1	38	2	0	0	0	0	0	1	1	520	574	64	8	0	0	85	36.6	38		0		8.55	6.13	0.5	1.83	267	3.35	3.66	1
210	31	0	28.9	2	39	0	1	0	0	0	1	2	1	910	303	478	10	4	1	1077	36.9	38.1	0.72	1	100	12.38	9.13	0.81	1.57	273	5.82	1.94	2
211	27	0	31.3	2	40	0	1	0	0	1	1	2	0	245	796	106	9	0	0	159	36.6	37.8		0		15.87	12.85	0.97	1.76	239	7.3	1.81	2
212	24	0	24	1	38	0	1	0	0	0	0	2	0	702	272	457	9	3	1	916	36.7	38		0		9.66	7.85	0.49	1.27	204	6.18	2.59	1
213	26	0	26.5	2	38	1	0	0	0	0	0	1	0	493	928	368	9	1	0	602	36.7	37.9	0.26	1	280	12.92	9.28	0.98	2.46	146	3.77	2.51	1
214	26	0	28.2	2	38	0	1	0	0	0	1	1	1	412	768	253	8	2	0	437	36.7	38.1		0		8.94	6.74	0.59	1.45	202	4.65	2.46	1
215	29	0	29.7	2	39	0	1	0	1	0	1	1	0	500	419	275	10	2	0	558	36.6	38.1	1.76	1	51	7.83	5.87	0.39	1.51	248	3.89	3.87	1
217	28	0	29.5	2	40	1	0	0	0	0	1	2	0	190	308	81	8	0	0	108	36.6	37.8		0		9.07	6.65	0.57	1.58	238	4.21	2.77	1
218	28	0	28.3	2	40	0	1	0	0	0	1	2	0	636	376	281	9	2	0	522	36.7	38.1		0		12.03	8.84	0.88	2.21	365	4	2.51	1
219	27	0	24.9	1	39	0	1	0	0	0	0	1	0	452	89	204	8	1	0	322	36.7	38.1		0		11.04	7.38	0.82	2.8	198	2.64	3.41	1
220	27	0	21.2	1	38	0	1	0	0	0	0	2	0	475	110	282	7	2	0	429	36.7	37.9		0		8.6	6.06	0.57	1.87	286	3.24	3.28	1
221	28	0	29.8	2	38	0	1	0	0	0	1	1	1	390	764	164	7	0	0	191	36.5	38		0		9.05	6.62	0.6	1.74	260	3.8	2.9	1
222	28	0	25.8	2	38	0	1	0	0	0	0	1	0	610	286	406	8	1	1	671	36.6	38		0		11.46	9.45	0.58	1.38	198	6.85	2.38	1
223	28	0	26.2	2	37	0	1	0	0	0	0	2	0	285	83	128	8	1	0	221	36.6	37.8		0		13.65	10.15	1.03	2.27	285	4.47	2.2	2
224	24	0	27.4	2	39	0	1	0	0	0	1	2	0	335	420	275	8	1	0	417	36.6	38		0		8.42	5.81	0.54	2	200	2.91	3.7	1
225	31	0	23.3	1	40	1	0	0	0	0	1	2	0	225	302	80	10	0	0	133	36.5	37.9		0		8.42	6.38	0.6	1.29	165	4.95	2.15	2
226	34	0	24.4	1	39	1	0	0	0	0	0	2	0	441	376	206	9	1	0	359	36.7	38		0		7.52	5.02	0.46	1.99	285	2.52	4.33	1
227	26	0	22	1	38	0	1	0	0	0	0	2	0	475	113	308	8	1	0	461	36.5	38		0		12.44	10.24	0.77	1.38	172	7.42	1.79	2
229	30	0	27.5	2	39	0	1	0	0	0	1	2	0	698	303	498	8	2	1	844	36.7	37.8	0.26	1	250	10.4	8.11	0.42	1.75	190	4.63	4.17	1
230	29	0	26.6	2	38	1	0	0	0	0	0	2	0	455	30	140	10	0	0	233	36.6	37.9	0.71	0	110	10.11	7.48	0.66	1.74	323	4.3	2.64	1
231	25	0	26	2	39	0	1	0	0	0	0	2	0	598	62	262	7	2	0	406	36.7	38.2		0		8.84	6.46	0.51	1.82	270	3.55	3.57	1
232	30	0	24.2	1	40	0	1	0	1	0	1	1	1	870	883	653	8	3	1	1101	36.6	38.2		0		8.29	6.13	0.51	1.57	259	3.9	3.08	1
233	29	0	25.8	2	37	0	1	1	0	0	1	1	0	805	2358	563	10	2	1	1118	36.9	37.9	0.71	1	84	8.41	6.67	0.5	1.18	216	5.65	2.36	2
234	25	0	26.3	2	40	0	1	0	0	0	1	1	1	353	743	253	8	2	1	517	36.8	38		0		7.03	5.21	0.41	1.36	178	3.83	3.32	1
236	28	0	34.8	2	40	0	1	1	0	1	1	2	0	660	728	613	10	3	1	1332	36.5	38	0.23	1	390	7.89	6.18	0.37	1.3	218	4.75	3.51	1
237	29	0	25.4	2	38	0	1	0	0	1	1	2	0	255	325	125	9	0	0	188	36.8	38		0		8.86	6.3	0.58	1.87	262	3.37	3.22	1
238	28	0	22.6	1	38	0	1	0	0	0	1	1	1	295	994	109	9	1	0	214	36.7	38		0		10.28	7.38	0.52	2.3	152	3.21	4.42	1
239	27	0	23.4	1	38	0	1	0	1	0	0	2	0	810	314	189	8	1	0	302	36.5	38.1		0		8.72	6.35	0.58	1.7	254	3.74	2.93	1
240	22	0	21.7	1	40	0	1	0	0	0	1	1	1	245	628	153	8	1	0	254	36.5	38.2		0		10.57	7.27	0.72	2.49	172	2.92	3.46	1
241	31	0	27.3	2	39	0	1	0	0	0	1	2	0	695	225	410	8	2	0	647	36.7	38		0		8.12	5.53	0.52	2	230	2.77	3.85	1
242	24	0	24.2	1	41	0	1	0	0	1	1	2	0	235	523	93	7	1	0	159	36.6	38.1		0		5.95	4.22	0.36	1.28	185	3.3	3.56	1
243	26	0	30.6	2	39	0	1	0	0	0	1	1	1	460	1162	324	9	1	1	616	36.8	38.3	1.25	1	72	9.72	6.52	1.01	2.11	300	3.09	2.09	2
244	27	0	28.7	2	40	0	1	0	0	0	1	2	0	991	374	614	8	2	1	999	36.8	38.2		0		8.28	5.3	0.59	2.3	347	2.3	3.9	1
245	39	1	26.8	2	39	0	1	0	0	0	1	1	1	498	1153	352	9	1	1	658	37	37.8	0.37	1	129	6.96	4.59	0.34	1.93	170	2.38	5.68	1
246	31	0	25.2	2	39	0	1	0	0	0	1	1	0	730	665	415	8	3	1	783	37.1	38.2	0.24	1	275	12.28	10.6	0.57	1.09	179	9.72	1.91	2
247	29	0	27.9	2	38	0	1	0	0	0	1	1	1	370	2030	218	10	1	1	493	36.6	37.9		0		14.4	11.31	0.67	2.31	211	4.9	3.45	1
248	22	0	21.6	1	37	0	1	0	0	1	1	2	0	313	386	243	10	1	0	455	36.6	37.9		0		10.71	7.9	0.77	1.91	282	4.14	2.48	1
249	29	0	24.8	1	38	0	1	0	1	1	1	2	0	270	355	179	8	1	0	289	36.8	38		0		7.43	5.79	0.31	1.3	204	4.45	4.19	1
250	25	0	25	2	38	0	1	0	1	1	1	2	0	555	738	451	9	1	1	807	36.6	37.9		0		9.67	6.53	0.83	2.26	348	2.89	2.72	1
251	24	0	27.9	2	39	0	1	0	0	0	0	2	0	665	42	167	9	1	0	301	36.8	38.2	1.53	1	55	12.02	9.87	0.6	1.44	312	6.85	2.4	1
252	28	0	22.3	1	40	0	1	0	0	1	1	2	0	670	253	463	9	2	1	875	37	38.1	0.3	1	220	8.29	6.9	0.48	0.84	274	8.21	1.75	2
253	31	0	36.6	2	38	0	1	0	0	0	1	1	1	937	1476	543	8	3	1	954	36.5	38	0.56	1	162	13.41	10.74	0.7	1.82	305	5.9	2.6	1
254	29	0	30.1	2	40	0	1	0	0	0	1	1	1	520	1143	353	7	1	1	542	36.6	37.8	0.85	1	85	11.41	9.18	0.67	1.5	237	6.12	2.24	2
255	27	0	25.1	2	38	0	1	0	0	0	0	2	0	437	102	286	9	1	0	479	36.8	38.1		0		10.18	8.12	0.5	1.5	203	5.41	3	1
256	30	0	32.1	2	37	0	1	0	0	1	1	1	0	350	350	200	9	1	1	430	36.6	38.2		0		10.36	7.43	0.77	1.99	230	3.73	2.58	1
257	33	0	32.7	2	38	2	0	0	0	0	1	2	0	205	274	96	10	0	0	160	36.7	38.1		0		7.45	5.31	0.5	1.6	291	3.32	3.2	1
258	27	0	28	2	40	1	0	0	1	0	1	1	0	520	486	366	9	2	1	729	36.6	38	0.64	1	131	10.66	7.48	0.76	2.25	245	3.32	2.96	1
259	33	0	26.2	2	40	0	1	0	0	0	0	1	1	615	1030	340	8	1	0	503	36.7	37.9		0		6.77	4.94	0.51	1.24	223	3.98	2.43	1
260	28	0	26.6	2	41	0	1	0	0	1	0	2	0	630	164	371	8	1	0	545	36.8	37.8		0		7.72	6.02	0.54	1.11	204	5.42	2.06	2
261	32	0	29.5	2	38	0	1	0	1	0	1	1	0	1028	987	542	8	3	1	953	36.8	38.1		0		7.4	5.19	0.54	1.56	258	3.33	2.89	1
262	25	0	21	1	39	0	1	0	0	0	1	1	1	210	445	105	9	1	0	208	36.6	37.9		0		11.4	8.84	0.45	2.06	312	4.29	4.58	1
263	27	0	23.3	1	40	0	1	0	0	0	1	1	0	665	576	431	9	2	1	827	36.6	38	0.33	1	255	9.06	6.2	0.57	2.16	218	2.87	3.79	1
264	26	0	26	2	40	0	1	1	0	1	1	1	0	475	285	370	9	1	0	605	36.7	38.1	0.8	1	105	7.18	5.51	0.37	1.27	177	4.34	3.43	1
265	27	0	25.6	2	41	0	1	0	0	0	1	2	0	1205	506	486	10	2	1	990	36.9	37.9	0.34	1	175	8.33	6.43	0.49	1.32	188	4.87	2.69	1
267	29	0	26	2	38	0	1	0	0	0	0	1	1	415	678	228	7	1	0	316	36.8	38.1		0		10.83	7.5	0.71	2.53	203	2.96	3.56	1
268	34	0	27.6	2	41	1	0	0	0	0	1	2	0	265	351	116	9	0	0	174	36.6	37.9		0		9.15	6.97	0.36	1.72	239	4.05	4.78	1
269	27	0	23.3	1	41	0	1	0	0	1	1	1	0	310	352	155	8	1	0	257	36.5	37.9		0		7.92	5.98	0.48	1.4	174	4.27	2.92	1
271	33	0	28.2	2	40	0	1	0	1	1	1	1	0	665	395	330	7	1	1	515	36.5	37.9	0.29	1	290	9.84	7.73	0.61	1.42	275	5.44	2.33	2
272	37	1	24.2	1	39	1	0	0	0	0	0	2	0	256	13	98	8	0	0	131	36.8	37.9		0		8.7	6.49	0.39	1.73	272	3.75	4.44	1
273	38	1	26	2	37	0	1	0	1	0	0	2	0	535	107	294	8	1	0	442	36.6	38		0		8.36	6.11	0.54	1.61	257	3.8	2.98	1
274	31	0	27.8	2	39	1	0	0	0	0	0	1	0	360	24	256	8	1	1	471	36.7	38.2		0		8.36	6.6	0.37	1.33	219	4.96	3.59	1
276	21	0	24	1	39	0	1	0	0	0	1	1	0	480	167	277	10	1	0	512	36.7	37.9		0		8.01	5.77	0.5	1.64	237	3.52	3.28	1
277	27	0	23.7	1	41	0	1	0	0	0	1	1	0	800	640	208	7	1	0	293	36.6	37.8	0.34	1	213	8.75	6.43	0.45	1.79	274	3.59	3.98	1
278	26	0	30.1	2	41	1	0	0	0	1	1	2	0	352	45	93	9	0	0	140	36.8	37.9		0		8.12	5.73	0.54	1.76	284	3.26	3.26	1
279	29	0	29.6	2	38	1	0	0	0	0	0	2	0	913	208	606	7	2	1	887	36.7	37.9		0		8.56	6.36	0.66	1.51	238	4.21	2.29	2
280	30	0	23.7	1	39	0	1	0	0	0	1	1	0	835	828	293	7	1	0	392	36.7	37.9		0		9.32	6.45	0.68	2.12	271	3.04	3.12	1
282	30	0	24	1	40	0	1	0	0	0	1	2	0	790	215	400	9	3	1	830	36.8	38		0		13.83	11.98	0.54	1.29	237	9.29	2.39	1
283	26	0	25.3	2	39	1	0	0	0	0	1	2	0	650	91	253	7	1	0	345	36.5	37.8		0		9.08	7.23	0.49	1.19	299	6.08	2.43	1
284	27	0	23.2	1	40	0	1	0	0	0	1	1	1	470	1914	288	9	2	1	612	36.8	37.9		0		5.84	4.06	0.46	1.28	159	3.17	2.78	1
285	27	0	22.9	1	40	0	1	0	1	1	1	2	0	430	513	253	8	1	0	387	36.6	38		0		10.97	8.47	0.59	1.88	300	4.51	3.19	1
286	26	0	28.2	2	37	1	0	0	0	0	1	1	1	182	629	49	8	0	0	65	36.7	38.2		0		7.75	5.37	0.48	1.82	410	2.95	3.79	1
287	30	0	25.7	2	39	0	1	0	0	0	1	2	0	868	335	350	7	3	1	638	36.7	37.9		0		8.42	5.86	0.6	1.87	185	3.13	3.12	1
288	26	0	26.1	2	39	0	1	0	0	0	0	2	0	690	123	423	8	2	1	744	36.7	38	0.22	1	357	7.85	5.1	0.6	2.09	211	2.44	3.48	1
289	30	0	22.2	1	39	0	1	0	0	0	0	2	0	390	115	225	9	1	0	388	36.6	37.9		0		8.74	6.17	0.54	1.94	285	3.18	3.59	1
290	26	0	24.8	1	39	0	1	0	0	0	0	1	1	260	406	152	10	1	0	303	36.8	38.1		0		12.03	9.39	0.68	1.88	261	4.99	2.76	1
291	26	0	31.7	2	37	0	1	0	0	0	1	1	1	615	1507	391	7	1	1	586	36.7	37.9		0		9.1	7.27	0.8	0.96	219	7.57	1.2	2
292	29	0	22.6	1	40	0	1	0	0	0	0	1	0	780	505	445	9	1	1	798	36.7	37.8		0		7.96	5.57	0.56	1.75	227	3.18	3.13	1
293	31	0	26.2	2	39	0	1	0	0	0	1	2	0	600	146	419	10	2	1	878	36.7	38		0		9.15	7.17	0.47	1.45	208	4.94	3.09	1
295	22	0	26.4	2	40	0	1	0	0	0	1	2	0	1105	488	607	9	3	1	1141	36.7	38		0		10.79	8.11	0.7	1.93	310	4.2	2.76	1
296	30	0	25.8	2	41	0	1	0	0	1	1	1	0	325	136	176	8	1	0	285	36.6	38		0		11.78	9.34	0.56	1.81	252	5.16	3.23	1
297	23	0	29.7	2	39	0	1	0	0	0	1	1	1	765	2431	441	8	2	1	768	36.7	38.1		0		11.1	8.7	0.66	1.67	291	5.21	2.53	1
298	25	0	22.2	1	39	0	1	0	0	0	0	2	0	640	155	343	10	1	1	702	36.7	38.2		0		8.12	6.35	0.47	1.17	212	5.43	2.49	1
299	25	0	26.3	2	40	0	1	0	0	0	1	1	0	345	615	140	9	0	0	210	36.8	38.2		0		7.58	5.47	0.37	1.64	119	3.34	4.43	1
300	28	0	24.7	1	38	0	1	1	0	1	1	2	0	400	312	262	8	1	0	399	36.8	37.9		0		8	5.29	0.58	2.09	268	2.53	3.6	1
301	25	0	24.5	1	39	0	1	0	0	0	0	2	0	560	43	323	10	2	0	638	36.6	38.2		0		9.86	7.56	0.39	1.85	248	4.09	4.74	1
302	26	0	23.1	1	40	0	1	0	0	0	0	2	0	930	192	589	9	2	1	1144	36.5	38		0		11.91	7.7	1.16	2.96	389	2.6	2.55	1
303	29	0	24.3	1	39	0	1	0	0	0	0	2	0	555	29	239	7	1	0	329	36.6	38		0		8.48	6.32	0.55	1.51	277	4.19	2.75	1
304	24	0	25.7	2	39	0	1	0	0	0	1	2	0	1034	207	509	8	1	1	809	36.6	38.5	0.24	1	482	9.27	7.31	0.63	1.26	153	5.8	2	2
305	35	1	33	2	37	1	0	0	0	0	0	2	0	418	47	282	8	2	0	476	36.7	37.8	0.78	1	85	9.84	7.76	0.76	1.23	294	6.31	1.62	2
306	27	0	24.7	1	40	0	1	0	0	1	1	2	0	775	258	448	8	1	0	647	36.5	38		0		10.19	8.77	0.44	0.94	145	9.33	2.14	2
307	32	0	28.3	2	40	0	1	0	0	0	1	1	1	345	690	285	8	1	0	430	36.5	38.2		0		9.07	6.49	0.44	2.11	181	3.08	4.8	1
308	25	0	29.6	2	40	0	1	0	0	0	1	2	0	875	128	486	10	2	1	990	36.7	38.2		0		12.67	10.52	0.68	1.37	256	7.68	2.01	2
309	33	0	27.7	2	39	0	1	0	0	0	0	1	0	812	1345	505	7	2	1	769	36.7	38		0		13.81	11.25	0.97	1.55	143	7.26	1.6	2
312	28	0	27.1	2	40	0	1	0	0	0	0	2	0	485	312	192	9	1	0	338	36.7	38		0		9.86	7.96	0.65	1.16	223	6.86	1.78	2
313	34	0	25.1	2	39	0	1	0	0	0	0	2	0	1140	531	505	8	2	1	853	36.7	37.9	0.34	1	214	10.22	8.6	0.53	1.05	171	8.19	1.98	2
315	28	0	23.9	1	39	0	1	0	1	0	1	1	1	275	626	146	10	0	0	243	36.8	38.2		0		10.1	8.2	0.43	1.4	178	5.86	3.26	1
316	28	0	26.6	2	41	0	1	0	0	0	0	2	0	882	254	614	8	2	1	999	36.7	38.2		0		17.52	15.01	0.85	1.61	169	9.32	1.89	2
317	34	0	24.6	1	39	0	1	0	0	0	1	2	0	825	260	297	8	2	0	496	36.6	38		0		8.13	5.82	0.56	1.68	269	3.46	3	1
318	39	1	24.1	1	39	1	0	1	0	0	0	1	0	410	84	234	7	1	0	323	36.5	38		0		8.15	6.32	0.45	1.34	198	4.72	2.98	1
320	29	0	26.3	2	40	0	1	0	1	0	0	1	0	784	719	663	7	2	1	954	36.7	38.6	0.23	1	504	7.88	5.79	0.7	1.32	214	4.39	1.89	2
321	35	1	27.8	2	39	0	1	0	1	0	0	1	0	490	299	269	10	1	0	498	36.8	38		0		10.25	7.55	0.74	1.86	291	4.06	2.51	1
323	39	1	23.2	1	39	2	0	0	0	0	0	2	0	720	51	451	8	3	1	831	36.6	37.9		0		10.5	7.64	0.59	2.04	287	3.75	3.46	1
324	37	1	23.8	1	40	0	1	0	0	0	1	1	1	650	836	446	9	4	1	949	36.6	38.1		0		11.87	8.53	0.77	2.51	181	3.4	3.26	1
325	33	0	29	2	40	1	0	0	0	0	0	2	0	307	56	101	8	0	0	135	36.7	38.2		0		10.48	8.4	0.68	1.37	173	6.13	2.01	2
326	31	0	26.6	2	39	1	0	0	0	0	0	2	0	375	35	215	9	1	0	373	36.8	37.9		0		7.19	5.12	0.43	1.6	212	3.2	3.72	1
327	21	0	22.9	1	39	0	1	0	0	0	0	1	0	655	86	331	10	1	0	602	36.6	38.1		0		13.61	11.13	0.66	1.76	233	6.32	2.67	1
328	29	0	23.8	1	38	1	0	0	0	0	1	1	1	248	666	86	9	0	0	129	36.7	38.1		0		8.92	7.07	0.61	1.19	220	5.94	1.95	2
329	20	0	26	2	40	0	1	0	0	0	1	2	0	1000	413	285	7	1	0	383	36.6	37.9	0.31	1	250	11.54	8.94	0.62	1.89	279	4.73	3.05	1
330	26	0	23.2	1	40	0	1	0	0	0	1	2	0	855	348	738	8	3	1	1214	36.9	38.2	0.23	1	340	12.24	9.98	0.79	1.43	325	6.98	1.81	2
331	27	0	26.8	2	37	0	1	0	0	0	0	2	0	428	34	214	9	1	0	371	36.6	38.2	0.46	1	210	11.34	9.59	0.63	1.06	285	9.05	1.68	2
332	30	0	23.7	1	38	0	1	0	0	1	1	2	0	330	400	235	8	1	1	443	36.7	38		0		8.53	6.3	0.62	1.49	240	4.23	2.4	1
333	25	0	27.8	2	41	1	0	0	0	1	1	2	0	545	637	470	8	2	0	727	36.9	37.8	0.36	1	150	8.76	6.36	0.64	1.63	237	3.9	2.55	1
334	33	0	23.6	1	39	1	0	0	0	0	1	2	0	330	9	89	9	0	0	134	36.5	38		0		7.22	5.04	0.49	1.63	197	3.09	3.33	1
335	32	0	26.8	2	41	0	1	0	0	1	0	1	0	645	199	439	9	1	0	709	36.6	38		0		8.88	6.34	0.54	1.94	201	3.27	3.59	1
336	28	0	28.8	2	38	0	1	0	0	0	0	2	0	750	216	361	8	1	0	531	36.7	38.2		0		9.54	7.71	0.46	1.28	292	6.02	2.78	1
337	38	1	24.8	1	40	0	1	0	1	1	1	1	0	970	934	799	9	4	1	1479	36.6	38.1		0		12.53	10.02	0.93	1.47	298	6.82	1.58	2
339	25	0	24.2	1	40	0	1	0	0	0	1	2	0	824	200	208	9	1	0	362	36.6	38.2		0		9.43	7.46	0.43	1.49	266	5.01	3.47	1
340	35	1	31.9	2	40	0	1	0	0	0	1	1	1	485	503	300	8	1	0	450	36.6	37.8		0		10.18	6.64	0.65	2.81	232	2.36	4.32	1
341	25	0	26.6	2	39	0	1	0	0	0	0	2	0	538	36	206	9	1	0	359	36.7	38.1		0		8.9	6.47	0.55	1.79	176	3.61	3.25	1
342	32	0	23.1	1	39	0	1	0	0	0	0	1	0	856	309	584	8	2	1	959	36.5	37.8		0		8.65	6.37	0.54	1.68	154	3.79	3.11	1
343	33	0	23.1	1	40	0	1	0	0	0	1	2	0	825	226	253	9	1	0	430	36.8	37.9		0		11.81	9.93	0.51	1.32	221	7.52	2.59	1
344	37	1	27.2	2	38	1	0	0	0	1	1	2	0	320	300	40	8	0	0	53	36.6	37.9		0		8.63	6.27	0.51	1.77	174	3.54	3.47	1
345	24	0	21.6	1	38	0	1	0	0	0	1	1	1	290	2135	185	7	1	0	266	36.5	37.9		0		9.41	7.29	0.51	1.57	309	4.64	3.08	1
346	28	0	21.6	1	40	0	1	0	1	0	0	2	0	685	87	477	8	3	1	866	36.7	38.1		0		6.57	4.16	0.37	1.87	178	2.22	5.05	1
347	29	0	27.5	2	38	0	1	0	0	0	1	2	0	600	173	343	10	1	0	622	36.9	38	0.31	1	210	9.14	6.93	0.46	1.7	292	4.08	3.7	1
348	30	0	27.6	2	39	0	1	0	0	0	0	2	0	976	280	685	10	4	1	1422	36.6	38		0		12.52	10.19	0.71	1.55	300	6.57	2.18	2
349	34	0	24.1	1	37	0	1	0	0	0	1	1	1	490	1685	415	9	2	0	723	36.6	38.2		0		8.69	6.37	0.57	1.68	185	3.79	2.95	1
350	29	0	27.3	2	39	0	1	0	0	0	1	1	1	360	651	106	7	1	0	174	36.5	38.1		0		8.03	6.21	0.45	1.32	193	4.7	2.93	1
351	31	0	21.2	1	37	1	0	0	0	0	0	2	0	285	17	37	7	0	0	43	36.6	37.9		0		8.01	5.87	0.56	1.51	267	3.89	2.7	1
352	27	0	26.7	2	39	0	1	0	0	0	1	2	0	636	227	467	7	2	0	645	36.6	38		0		9.17	5.99	0.46	2.62	204	2.29	5.7	1
353	30	0	26.3	2	40	1	0	0	0	0	0	1	0	235	230	50	8	0	0	67	36.6	37.9		0		8.36	5.85	0.6	1.85	243	3.16	3.08	1
355	21	0	26.7	2	38	0	1	1	0	1	0	1	0	550	40	440	10	1	1	863	36.5	38.2	0.3	1	340	9.72	7.63	0.71	1.33	155	5.74	1.87	2
356	29	0	26.3	2	40	1	0	0	0	0	0	1	0	440	0	163	10	0	0	272	36.6	38		0		8.65	6.23	0.53	1.78	176	3.5	3.36	1
357	26	0	28.3	2	40	0	1	0	0	1	0	1	0	920	178	553	8	2	1	917	36.6	38.2		0		8.3	5.97	0.54	1.7	214	3.51	3.15	1
358	23	0	25.5	2	40	0	1	0	0	0	1	1	1	870	1940	210	8	1	0	330	36.9	38.1	0.53	1	135	8.33	6.54	0.43	1.32	277	4.95	3.07	1
359	23	0	27	2	39	0	1	0	0	0	1	1	1	795	1028	456	9	1	1	814	36.7	38.2	0.26	1	348	8.61	5.92	0.98	1.39	203	4.26	1.42	2
360	29	0	28.9	2	40	0	1	0	0	0	1	1	1	404	969	279	10	1	0	515	36.6	38		0		12.36	9.69	0.54	1.92	251	5.05	3.56	1
361	34	0	25.4	2	39	1	0	0	0	0	0	2	0	455	107	347	9	2	0	621	36.7	38		0		6.97	5.62	0.38	0.9	243	6.24	2.37	2
362	28	0	28.4	2	39	0	1	0	0	0	1	1	1	1180	2700	701	8	3	1	1245	37	38.1	0.51	1	130	6.59	3.96	0.45	2.13	217	1.86	4.73	1
363	37	1	27.1	2	40	0	1	0	0	0	1	2	0	690	305	605	10	2	1	1188	37.1	37.9	0.09	1	525	8.45	5.91	0.41	1.92	197	3.08	4.68	1
365	29	0	26.9	2	39	0	1	0	0	0	1	1	1	525	984	314	9	2	0	571	36.8	38.2	0.8	1	105	7.87	5.59	0.57	1.62	176	3.45	2.84	1
366	27	0	27.7	2	39	0	1	0	0	0	0	2	0	622	78	228	8	1	1	434	36.6	38.1		0		6.56	5.01	0.43	1.07	210	4.68	2.49	1
367	26	0	30.3	2	41	0	1	0	0	0	0	1	0	450	336	261	7	1	0	355	36.7	38	0.35	1	220	8	5.83	0.5	1.6	206	3.64	3.2	1
368	24	0	24.3	1	38	0	1	0	0	0	1	1	0	420	42	300	8	1	1	530	36.5	38		0		7.7	6.2	0.44	1.03	168	6.02	2.34	2
369	32	0	25.8	2	41	1	0	0	0	0	0	2	0	378	23	123	7	1	0	194	36.6	38		0		11.29	8.65	0.52	2.02	239	4.28	3.88	1
370	30	0	24.4	1	38	1	0	0	0	0	0	1	0	505	100	240	8	2	0	420	36.5	38.2		0		7.98	5.88	0.51	1.54	171	3.82	3.02	1
371	40	1	22.6	1	40	1	0	0	0	0	1	2	0	420	33	153	8	1	0	254	36.7	38.1		0		9.31	7.11	0.62	1.5	248	4.74	2.42	1
372	32	0	30	2	41	0	1	0	0	1	1	2	0	700	275	485	7	4	1	846	36.5	38	0.38	1	235	9.07	6.86	0.78	1.33	194	5.16	1.71	2
373	32	0	27.3	2	40	0	1	0	0	1	1	2	0	328	505	200	7	1	0	283	36.6	37.8		0		8.08	5.56	0.7	1.76	237	3.16	2.51	1
374	30	0	26.6	2	41	1	0	0	0	0	0	1	0	485	17	217	9	2	0	426	36.6	37.8		0		5.77	4.19	0.43	1.04	137	4.03	2.42	1
375	26	0	25.8	2	39	0	1	0	0	0	0	2	0	700	227	467	10	2	1	958	36.5	38.1		0		6.3	4.31	0.42	1.55	314	2.78	3.69	1
376	32	0	28.7	2	40	0	1	0	1	1	1	1	0	765	787	527	8	3	1	933	36.6	38.2	0.27	1	355	11.59	8.85	0.72	1.7	253	5.21	2.36	2
377	26	0	22.9	1	39	0	1	0	0	0	0	2	0	725	146	306	7	1	1	487	36.6	37.7	1.1	1	60	9.26	7.28	0.69	1.22	275	5.97	1.77	2
378	37	1	24.3	1	40	1	0	0	0	0	0	2	0	285	17	67	8	0	0	89	36.8	38		0		7.89	5.59	0.62	1.57	141	3.56	2.53	1
379	27	0	26.1	2	39	0	1	0	0	0	1	1	1	510	969	264	9	1	0	446	36.7	38.1		0		10.43	7.9	0.77	1.65	313	4.79	2.14	2
380	26	0	24.7	1	39	0	1	0	0	0	1	2	0	805	193	213	9	1	0	370	36.6	38.1		0		8.05	6.27	0.51	1.24	249	5.06	2.43	1
381	29	0	24.8	1	38	1	0	0	0	0	0	2	0	694	59	219	8	1	0	342	36.6	37.9		0		8.23	5.89	0.55	1.68	284	3.51	3.05	1
382	28	0	25.1	2	40	0	1	0	0	0	0	2	0	586	116	336	9	2	1	684	36.6	37.9		0		6.87	4.84	0.34	1.63	157	2.97	4.79	1
383	25	0	27.3	2	40	0	1	0	0	0	0	2	0	412	157	197	9	1	0	346	36.6	38		0		9.28	7.37	0.6	1.27	211	5.8	2.12	2
384	30	0	25.2	2	39	0	1	0	0	0	0	2	0	570	27	347	9	2	1	701	36.5	37.9		0		8.33	6.14	0.56	1.56	191	3.94	2.79	1
385	26	0	23.1	1	41	1	0	0	0	0	1	2	0	520	199	379	8	1	1	635	36.7	37.9	0.53	1	135	8.05	5.83	0.48	1.64	271	3.55	3.42	1
386	26	0	26.4	2	40	1	0	0	0	0	0	2	0	655	83	473	8	3	1	861	36.8	37.9		0		15.43	11.13	1.77	2.35	284	4.74	1.33	2
387	30	0	24.3	1	40	0	1	0	1	1	0	1	0	522	99	339	7	1	1	526	36.7	38.2		0		8.36	6.25	0.59	1.49	189	4.19	2.53	1
388	29	0	26	2	37	0	1	0	0	0	1	2	0	545	119	294	10	1	0	540	36.6	37.8		0		11.71	8.42	0.68	2.57	273	3.28	3.78	1
389	26	0	31.9	2	40	1	0	0	0	0	0	2	0	568	17	278	8	1	0	421	36.7	37.8		0		9.8	7.41	0.4	1.89	200	3.92	4.73	1
390	31	0	20.8	1	39	0	1	0	0	0	1	1	1	456	1054	189	8	1	0	302	36.6	38		0		8.78	6.14	0.59	1.94	207	3.16	3.29	1
391	37	1	24.2	1	40	1	0	0	1	1	1	1	0	351	165	140	8	1	0	237	36.6	38		0		8.37	5.65	0.74	1.9	166	2.97	2.57	1
392	23	0	26.2	2	39	1	0	0	0	0	1	1	1	270	777	167	10	0	0	278	36.6	38		0		8.17	5.8	0.6	1.72	171	3.37	2.87	1
393	28	0	25	2	40	0	1	0	0	0	0	1	0	580	120	302	7	1	0	402	36.8	38.1		0		8.92	6.47	0.59	1.78	151	3.63	3.02	1
394	26	0	28.8	2	39	0	1	0	0	0	1	1	1	245	908	188	8	1	0	301	36.8	38		0		8.35	5.81	0.51	1.95	223	2.98	3.82	1
395	36	1	26.3	2	40	0	1	0	1	0	0	2	0	370	20	45	9	0	0	68	36.5	38.2		0		5.86	4.31	0.39	1.11	205	3.88	2.85	1
396	29	0	32.8	2	40	0	1	0	0	0	1	2	0	640	210	385	9	2	1	758	36.6	37.9		0		7.99	5.67	0.58	1.68	178	3.38	2.9	1
397	28	0	23.4	1	40	0	1	0	0	1	1	1	0	430	75	135	9	1	0	253	36.5	38.1		0		7.84	5.55	0.55	1.65	196	3.36	3	1
398	34	0	30.6	2	40	0	1	1	1	1	1	1	0	285	216	136	8	1	0	231	36.6	37.9		0		9.55	7.26	0.66	1.52	195	4.78	2.3	2
400	30	0	22.6	1	38	1	0	0	0	0	1	1	0	443	320	290	9	1	1	565	36.8	38.2		0		8.39	5.87	0.54	1.91	182	3.07	3.54	1
401	37	1	29.6	2	39	0	1	0	1	0	1	1	1	575	864	294	8	2	0	492	36.3	37.9		0		8.6	7.32	0.37	0.87	229	8.41	2.35	2
403	27	0	23.5	1	40	0	1	0	0	0	0	2	0	655	101	346	10	1	0	627	36.7	38.2		0		8.63	6.38	0.57	1.62	227	3.94	2.84	1
404	33	0	24.1	1	40	3	0	0	0	0	0	1	0	515	33	399	8	1	1	662	36.7	37.9		0		6.85	4.59	0.54	1.6	307	2.87	2.96	1
406	35	1	23.5	1	38	1	0	0	1	0	0	1	0	480	133	258	8	1	0	394	36.5	37.9		0		7.49	5	0.47	1.9	214	2.63	4.04	1
407	33	0	22.7	1	39	1	0	0	0	0	0	2	0	620	28	318	9	1	1	607	36.8	38.1	0.34	1	231	10.53	8.39	0.74	1.29	221	6.5	1.74	2
408	34	0	29	2	39	1	0	0	1	0	0	1	0	245	136	161	10	1	0	318	36.5	37.9		0		8.31	6.2	0.51	1.53	155	4.05	3	1
409	36	1	22.9	1	41	2	0	0	0	0	1	1	0	870	920	695	7	2	1	991	36.6	38.2		0		4.93	3.35	0.42	1.05	279	3.19	2.5	1
411	24	0	30.2	2	40	1	0	0	1	0	0	1	0	610	38	223	8	1	0	347	36.4	37.9		0		6.46	4.51	0.39	1.49	151	3.03	3.82	1
414	36	1	23.9	1	40	1	0	0	0	0	0	2	0	775	48	458	9	2	0	787	36.5	37.9		0		8.31	6.01	0.54	1.71	191	3.51	3.17	1
415	33	0	26.4	2	38	1	0	0	0	0	0	1	0	326	41	106	9	0	0	159	36.5	38.2		0		8.98	6.49	0.53	1.85	260	3.51	3.49	1
416	36	1	20.7	1	39	1	0	0	0	0	0	1	0	250	75	165	9	1	0	298	36.6	38		0		7.56	5.59	0.56	1.21	240	4.62	2.16	2
417	32	0	32	2	40	1	0	0	0	0	1	1	1	380	893	263	10	2	0	538	36.5	38		0		13.01	9.67	0.75	2.5	246	3.87	3.33	1
418	35	1	23	1	40	1	0	0	0	0	0	2	0	400	93	243	10	1	0	455	36.4	38		0		9.77	6.43	0.81	2.18	154	2.95	2.69	1
419	35	1	28.5	2	40	0	1	1	0	0	0	1	0	440	283	248	10	1	0	463	36.7	37.8		0		8.7	6.09	0.55	1.95	225	3.12	3.55	1
420	38	1	31.1	2	39	1	0	1	0	0	1	1	1	355	1246	146	9	1	0	269	36.4	38		0		8.67	6.47	0.51	1.59	241	4.07	3.12	1
422	30	0	22.3	1	38	0	1	1	0	0	0	1	0	377	180	242	8	1	0	373	36.6	38.1		0		8.17	6.01	0.59	1.51	143	3.98	2.56	1
423	34	0	27	2	39	0	1	0	0	0	0	1	1	472	1066	361	7	1	1	551	36.6	37.8		0		8.1	5.77	0.51	1.73	300	3.34	3.39	1
424	38	1	27	2	40	0	1	0	1	1	1	2	0	590	210	405	9	2	0	708	36.6	38.2		0		7.96	5.75	0.55	1.58	177	3.64	2.87	1
425	34	0	29.7	2	40	0	1	0	1	1	1	1	0	490	351	271	10	1	0	502	36.4	37.9		0		7.04	4.52	0.52	1.93	216	2.34	3.71	1
427	36	1	27.5	2	37	0	1	1	0	1	1	2	0	445	525	290	8	1	0	437	36.5	38		0		8.46	5.89	0.57	1.9	215	3.1	3.33	1
429	36	1	28.2	2	39	0	1	0	1	0	1	1	0	980	1036	736	10	6	1	1687	36.6	37.8		0		8.38	6.7	0.56	1.09	120	6.15	1.95	2
432	36	1	27.3	2	39	0	1	0	0	0	0	2	0	505	350	380	10	2	0	733	36.6	38		0		7.94	5.79	0.52	1.55	247	3.74	2.98	1
435	36	1	24.2	1	39	1	0	0	0	0	0	2	0	275	41	136	9	0	0	204	36.5	38		0		8.32	5.79	0.51	1.95	169	2.97	3.82	1
437	35	1	28.7	2	37	0	1	0	0	0	0	1	1	600	809	364	7	3	1	655	36.5	38.1		0		9.69	6.2	0.61	2.44	219	2.54	4	1
439	37	1	21.8	1	40	0	1	0	0	0	1	2	0	592	216	426	7	1	1	627	36.6	37.9		0		8.37	5.78	0.59	1.94	274	2.98	3.29	1
440	36	1	27.5	2	39	1	0	0	0	0	1	2	0	792	66	261	8	1	0	398	36.7	38.1		0		8.58	6	0.54	1.96	245	3.06	3.63	1
441	38	1	25	2	38	0	1	0	0	1	0	2	0	315	358	153	10	1	0	305	36.7	38.1	1.4	1	60	10.36	8.41	0.61	1.24	204	6.78	2.03	2
442	38	1	23	1	39	0	1	0	0	0	0	1	0	560	363	288	7	1	0	386	36.5	38.1		0		8.8	6.29	0.57	1.84	262	3.42	3.23	1
443	37	1	32.8	2	38	0	1	1	1	1	1	2	0	315	390	150	8	1	0	250	36.5	37.8		0		7.69	5.57	0.48	1.58	166	3.53	3.29	1
444	35	1	24.8	1	40	1	0	0	0	0	0	1	0	480	34	244	8	2	0	425	36.6	38		0		8.47	6.37	0.53	1.51	252	4.22	2.85	1
445	37	1	25.9	2	40	1	0	0	0	0	0	2	0	740	62	237	7	1	0	327	36.5	37.9		0		8.82	6.35	0.53	1.87	285	3.4	3.53	1
446	23	0	26.4	2	38	0	1	0	0	0	0	2	0	765	186	346	8	1	0	511	36.5	38.1		0		7.99	5.78	0.59	1.56	210	3.71	2.64	1
447	35	1	23.6	1	37	0	1	0	1	0	0	2	0	705	199	259	9	1	0	439	36.6	38.1		0		7.66	5.54	0.52	1.51	291	3.67	2.9	1
448	37	1	22.8	1	41	2	0	0	0	0	0	1	1	395	445	265	7	1	0	359	36.6	38		0		9.39	6.12	0.75	2.45	202	2.5	3.27	1
449	38	1	26.9	2	40	0	1	0	0	0	1	2	0	675	340	575	10	3	1	1188	36.6	38.1		0		9.35	7.04	0.54	1.74	209	4.05	3.22	1
450	35	1	19.5	1	39	0	1	0	0	0	0	1	1	465	768	278	7	1	1	454	36.1	37.9		0		8.19	6.02	0.51	1.58	307	3.81	3.1	1
451	21	0	30.6	2	41	0	1	0	0	1	1	2	0	504	572	312	9	1	0	518	36.4	38.1		0		9.45	6.27	0.93	2.11	292	2.97	2.27	2
452	38	1	33.6	2	40	0	1	0	0	0	0	1	0	635	226	476	8	2	1	815	36.6	38.3	0.26	1	390	8.7	6.63	0.64	1.35	235	4.91	2.11	2
453	32	0	24.4	1	41	0	1	0	0	0	0	2	0	329	131	201	7	1	0	285	36.7	37.9		0		7.77	6.04	0.39	1.23	229	4.91	3.15	1
454	35	1	30.8	2	40	0	1	1	1	1	1	1	0	930	453	698	8	3	1	1241	36.6	37.9		0		14.65	11.51	1.03	2	289	5.76	1.94	2
457	35	1	24	1	38	0	1	0	0	0	0	2	0	700	95	480	8	3	0	790	36.5	37.8		0		7.66	4.66	0.47	2.42	225	1.93	5.15	1
458	31	0	23.8	1	38	0	1	0	0	0	0	2	0	397	32	232	9	1	0	398	36.5	38		0		8.66	6.21	0.51	1.88	251	3.3	3.69	1
459	27	0	28.8	2	39	0	1	0	0	0	0	1	0	465	100	320	10	1	0	583	36.5	38.2	0.57	1	180	9.1	7.02	0.63	1.37	262	5.12	2.17	2
461	26	0	24.1	1	38	0	1	0	0	0	0	1	0	880	121	356	9	2	1	714	36.8	37.9		0		8.47	6.25	0.6	1.52	233	4.11	2.53	1
462	30	0	22.6	1	38	0	1	0	0	0	1	1	1	723	271	496	8	2	0	761	36.5	38		0		6.58	5.04	0.32	1.11	162	4.54	3.47	1
463	24	0	23	1	41	0	1	0	0	0	1	2	0	640	572	332	10	1	0	603	36.5	38.2		0		10.26	8.17	0.82	1.21	158	6.75	1.48	2
465	23	0	19.5	1	41	0	1	0	0	0	0	1	0	710	270	360	7	2	0	520	36.5	38		0		7.71	5.52	0.56	1.54	258	3.58	2.75	1
467	26	0	22.6	1	39	0	1	1	0	1	1	2	0	670	271	476	9	1	1	844	36.4	38.2		0		8.12	5.94	0.52	1.56	155	3.81	3	1
469	28	0	27.7	2	38	0	1	0	0	0	0	1	1	420	543	148	9	1	0	272	36.9	37.9		0		8.1	5.64	0.51	1.87	219	3.02	3.67	1
470	29	0	25.8	2	39	0	1	0	0	0	0	1	1	610	1847	342	8	1	1	586	36.5	37.8	0.78	1	100	9.76	7.7	0.62	1.34	242	5.75	2.16	2
471	19	0	24.2	1	38	0	1	0	0	1	1	2	0	445	538	348	7	2	0	506	36.5	37.8		0		7.79	5.61	0.52	1.55	275	3.62	2.98	1
472	19	0	25.9	2	37	0	1	0	0	0	0	2	0	666	191	341	8	2	0	555	36.6	37.8		0		8.35	5.69	0.59	1.97	262	2.89	3.34	1
473	32	0	34.1	2	38	0	1	0	0	0	1	1	1	625	2558	428	7	3	1	729	36.5	38.2		0		10.69	7.73	0.63	2.19	188	3.53	3.48	1
474	28	0	22.4	1	38	0	1	0	0	0	0	1	0	620	22	242	9	2	0	463	36.8	38		0		8.37	6.11	0.52	1.69	307	3.62	3.25	1
476	34	0	26.8	2	40	1	0	0	0	0	0	2	0	525	50	260	9	1	1	520	36.5	38		0		10.93	8.64	0.79	1.37	202	6.31	1.73	2
480	32	0	29.9	2	40	1	0	0	1	1	1	2	0	735	140	570	10	2	1	1130	36.5	37.8		0		5.41	3.59	0.35	1.38	150	2.6	3.94	1
482	30	0	26.6	2	39	0	1	0	1	0	1	2	0	1080	453	628	9	2	1	1122	36.5	38	0.17	1	515	9.14	6.73	0.6	1.75	164	3.85	2.92	1
483	24	0	28.9	2	40	0	1	0	0	0	1	2	0	709	153	368	10	2	0	713	36.7	37.9		0		8.67	6.49	0.55	1.53	168	4.24	2.78	1
484	27	0	36	2	37	0	1	1	0	1	0	1	0	350	410	175	9	1	0	313	36.4	38.2		0		8.59	5.92	0.58	1.99	166	2.97	3.43	1
485	36	1	26.4	2	38	1	0	0	0	0	0	2	0	495	10	375	8	1	1	630	36.5	38		0		7.72	5.58	0.53	1.53	277	3.65	2.89	1
487	28	0	28.5	2	37	0	1	0	0	0	0	1	1	450	462	152	9	1	0	278	36.7	38		0		8.42	6.19	0.52	1.61	201	3.84	3.1	1
489	33	0	21.9	1	37	0	1	1	1	1	1	2	0	484	149	339	7	2	0	496	36.6	38.1		0		7.58	5.28	0.45	1.74	190	3.03	3.87	1
490	35	1	26.2	2	39	1	0	0	0	0	1	1	1	440	2470	210	10	2	0	450	36.5	37.9		0		11.5	9.05	0.54	1.78	238	5.08	3.3	1
491	32	0	23.9	1	39	1	0	0	0	0	0	2	0	399	9	184	8	1	0	295	36.6	37.8		0		8.41	6.17	0.53	1.66	192	3.72	3.13	1
493	27	0	25.8	2	38	2	0	0	0	0	0	1	1	407	837	212	7	1	0	297	36.5	37.9	0.47	1	180	9.04	6.94	0.7	1.32	180	5.26	1.89	2
494	27	0	31.6	2	39	1	0	0	0	0	0	2	0	260	11	136	9	1	0	254	36.8	38.1		0		8.42	5.93	0.57	1.84	163	3.22	3.23	1
495	31	0	23.8	1	39	1	0	0	0	0	1	2	0	495	163	163	8	1	0	267	36.7	37.9		0		8.44	6.2	0.59	1.59	271	3.9	2.69	1
496	31	0	29.4	2	38	1	0	0	0	0	0	2	0	365	129	199	7	1	0	282	36.6	38		0		9.96	8.05	0.46	1.33	191	6.05	2.89	1
497	35	1	21.7	1	38	1	0	0	0	0	1	1	1	320	1416	176	8	1	0	285	36.6	37.9		0		8.26	6.59	0.57	1.06	183	6.22	1.86	2
498	26	0	27.9	2	39	1	0	0	0	0	0	1	0	350	22	242	10	1	1	533	36.5	38		0		13.74	10.44	0.84	2.2	301	4.75	2.62	1
499	32	0	30.9	2	39	1	0	0	0	0	0	1	0	412	106	111	7	1	0	180	36.8	37.8		0		8.7	6.21	0.53	1.86	280	3.34	3.51	1
500	27	0	24.2	1	39	0	1	0	0	0	1	1	0	690	1091	496	8	3	1	891	36.7	37.9	0.17	1	430	9	6.26	0.54	2.12	296	2.95	3.93	1
502	28	0	23.3	1	39	0	1	0	0	0	0	1	0	400	148	273	8	2	0	464	36.7	38.1	0.37	1	225	11.94	9.55	0.72	1.61	419	5.93	2.24	2
504	32	0	31.7	2	41	0	1	0	0	1	1	2	0	472	146	351	9	1	1	657	36.6	37.9		0		9.46	6.49	0.52	2.32	204	2.8	4.46	1
505	33	0	27.8	2	39	0	1	0	0	0	1	1	0	1013	859	861	10	4	1	1795	37.1	38.2		0		14.99	12.08	0.7	2.13	229	5.67	3.04	1
506	34	0	30.8	2	39	0	1	1	0	1	1	2	0	955	1106	746	9	2	1	1299	36.5	38.4	0.28	1	401	8.45	5.78	0.83	1.65	238	3.5	1.99	2
509	28	0	23.6	1	40	0	1	0	0	0	1	2	0	860	238	683	10	2	1	1318	36.5	37.8	0.17	1	465	10	7.65	0.6	1.65	191	4.64	2.75	1
510	28	0	25.3	2	41	0	1	0	0	1	0	1	0	372	50	265	9	1	1	528	36.7	37.9		0		9.03	6.93	0.61	1.44	142	4.81	2.36	2
513	27	0	30.4	2	39	0	1	1	0	0	0	1	1	515	657	212	9	1	0	368	36.5	38		0		8.6	6.15	0.52	1.84	245	3.34	3.54	1
515	28	0	24.3	1	39	0	1	0	0	1	0	2	0	343	79	134	7	1	0	206	36.6	37.9		0		9.01	7.65	0.52	0.82	254	9.33	1.58	2
517	31	0	24.8	1	40	0	1	0	0	1	0	2	0	225	93	163	9	1	0	295	36.5	37.9		0		8.22	5.88	0.55	1.69	297	3.48	3.07	1
519	30	0	24.2	1	41	1	0	0	0	1	1	1	0	670	76	471	9	1	1	837	36.6	37.9	0.2	1	390	7.24	5.65	0.37	1.15	181	4.91	3.11	1
520	29	0	24.7	1	40	0	1	0	0	0	1	2	0	755	146	336	9	1	0	554	36.5	38.2		0		8.99	6.48	0.52	1.93	214	3.36	3.71	1
521	32	0	26.4	2	39	0	1	0	0	0	1	1	1	585	818	408	9	2	0	712	36.6	37.8	0.31	1	230	8.53	5.57	0.59	2.2	268	2.53	3.73	1
522	29	0	26	2	39	1	0	0	0	0	0	2	0	500	52	102	9	1	0	203	36.7	38.2		0		8.29	5.82	0.56	1.81	191	3.22	3.23	1
523	30	0	25.4	2	39	0	1	0	0	0	0	1	0	315	37	82	7	0	0	96	36.5	38		0		7.81	5.65	0.5	1.59	277	3.55	3.18	1
524	24	0	25.2	2	40	0	1	0	0	1	1	2	0	570	203	318	9	1	0	527	36.5	38		0		7.78	5.14	0.66	1.88	289	2.73	2.85	1
526	34	0	21.3	1	38	0	1	0	0	0	1	1	1	475	892	302	9	1	0	503	36.5	38.2		0		8.48	5.92	0.5	1.99	272	2.97	3.98	1
527	30	0	29.6	2	37	0	1	0	0	0	1	1	1	543	2007	217	9	2	0	426	36.5	38		0		7.46	5.1	0.5	1.69	209	3.02	3.38	1
528	29	0	26.3	2	39	0	1	0	1	0	0	1	0	610	532	295	9	1	0	493	36.6	38.2		0		8.11	5.88	0.55	1.6	152	3.68	2.91	1
529	27	0	25.6	2	39	1	0	0	0	0	0	2	0	280	13	88	9	0	0	132	36.6	38.1		0		8.45	6.13	0.54	1.67	219	3.67	3.09	1
530	28	0	21.6	1	39	0	1	0	0	0	1	1	0	550	426	386	7	1	1	580	36.5	38		0		8.38	6.18	0.55	1.56	279	3.96	2.84	1
531	31	0	31.9	2	38	0	1	1	1	0	1	2	0	795	1114	624	10	3	1	1350	36.5	38.1		0		11.59	7.98	0.6	2.94	361	2.71	4.9	1
532	28	0	27.2	2	39	0	1	0	0	0	1	1	1	530	1184	334	8	1	0	495	36.5	38.2	0.54	1	190	9.73	7.59	0.72	1.32	150	5.75	1.83	2
533	30	0	23.2	1	40	0	1	0	0	0	0	2	0	892	165	425	9	2	0	738	36.5	38		0		8.88	6.44	0.59	1.76	292	3.66	2.98	1
534	31	0	22.2	1	40	0	1	0	1	1	1	2	0	470	516	386	7	2	1	630	36.6	38		0		6.08	4.44	0.43	1.05	191	4.23	2.44	1
536	26	0	24.6	1	37	0	1	0	0	0	1	1	1	185	459	79	9	0	0	119	36.2	38.2		0		10.49	7.35	0.76	2.3	210	3.2	3.03	1
537	29	0	26.2	2	39	0	1	0	0	0	1	2	0	868	263	358	10	2	0	697	36.4	37.9	0.37	1	245	9.03	6.96	0.75	1.23	201	5.66	1.64	2
538	28	0	20.3	1	38	0	1	0	0	0	0	1	0	430	420	210	10	1	0	400	36.7	38.1		0		7.95	5.59	0.52	1.74	265	3.21	3.35	1
539	26	0	27.4	2	40	0	1	0	0	0	0	2	0	335	58	198	10	1	1	460	36.7	37.9		0		10.8	8.4	1.02	1.31	207	6.41	1.28	2
540	35	1	27.3	2	39	1	0	0	0	0	0	2	0	405	47	227	8	1	1	433	36.5	38.2		0		8.18	5.56	0.54	2	299	2.78	3.7	1
541	31	0	23	1	40	1	0	0	0	0	1	2	0	597	172	252	9	2	0	478	36.7	38.1		0		8.61	6.09	0.54	1.89	216	3.22	3.5	1
542	27	0	23.7	1	41	0	1	0	0	1	1	1	0	620	269	444	8	2	1	772	36.6	38		0		8.89	6.29	0.56	1.99	168	3.16	3.55	1
543	32	0	25.2	2	39	0	1	0	0	0	1	2	0	1215	563	568	9	2	1	1032	36.4	38.3	0.44	1	260	10.18	8.14	0.67	1.31	235	6.21	1.96	2
544	29	0	25.5	2	40	0	1	0	1	1	1	1	0	970	530	340	10	2	1	747	36.5	37.9		0		6.88	4.83	0.56	1.42	149	3.4	2.54	1
546	28	0	36.4	2	40	0	1	0	1	1	1	2	0	505	232	372	9	2	1	738	36.4	37.9		0		13.63	10.78	0.71	2.03	267	5.31	2.86	1
548	27	0	21.4	1	39	0	1	0	0	0	0	2	0	380	98	168	7	1	0	246	36.7	37.9		0		8.67	6.23	0.54	1.83	309	3.4	3.39	1
550	26	0	24.3	1	40	0	1	0	0	1	1	2	0	975	337	297	9	1	1	576	36.3	38		0		8.62	6.44	0.54	1.54	269	4.18	2.85	1
551	22	0	27.8	2	40	0	1	0	0	1	1	1	0	355	219	194	7	1	0	276	36.3	37.9		0		10.81	7.87	0.65	2.23	280	3.53	3.43	1
552	29	0	25.2	2	40	0	1	0	0	0	0	2	0	320	26	151	10	1	0	302	36.4	38.2		0		9.1	5.91	0.57	2.48	351	2.38	4.35	1
553	36	1	26.1	2	40	0	1	0	0	0	0	2	0	645	157	287	10	1	1	608	36.6	37.8		0		9.14	7.08	0.64	1.27	236	5.57	1.98	2
554	33	0	25	2	39	2	0	0	0	0	0	2	0	517	172	322	7	2	1	556	36.6	38		0		8.9	7.26	0.36	1.21	184	6	3.36	1
556	26	0	27	2	40	0	1	0	0	0	1	1	1	860	1636	566	9	2	1	1109	36	37.8		0		10.9	9.23	0.37	1.29	209	7.16	3.49	1
557	28	0	27.5	2	39	0	1	0	0	0	0	2	0	770	164	164	10	1	0	323	36.8	38.1		0		8.77	6.37	0.58	1.76	166	3.62	3.03	1
558	24	0	23	1	40	1	0	0	0	0	0	1	1	545	565	345	9	2	0	618	36.7	37.8		0		8.57	6.37	0.56	1.57	222	4.06	2.8	1
559	32	0	27.3	2	39	0	1	0	0	0	1	1	1	520	1263	393	8	1	1	654	36.8	37.9		0		9.02	6.53	0.65	1.79	269	3.65	2.75	1
560	30	0	28.7	2	39	0	1	0	1	1	1	2	0	345	424	179	9	1	0	319	36.5	37.8		0		9.8	7.64	0.59	1.43	261	5.34	2.42	1
561	31	0	24	1	41	0	1	0	0	0	1	2	0	770	281	301	10	1	0	552	36.2	37.6	0.52	1	160	11.04	6.72	0.73	3.46	193	1.94	4.74	1
562	26	0	27.8	2	40	0	1	0	0	0	0	2	0	515	108	303	8	1	1	534	36.5	38.1		0		8.09	5.87	0.58	1.57	156	3.74	2.71	1
563	29	0	28.4	2	38	0	1	0	0	0	1	2	0	820	186	421	9	2	1	812	36.6	37.9		0		10.54	8.46	0.55	1.44	169	5.88	2.62	1
564	27	0	25.1	2	39	0	1	0	0	0	0	1	0	454	17	157	8	0	0	209	36.6	38.2		0		7.9	5.87	0.36	1.59	217	3.69	4.42	1
565	32	0	22.3	1	39	0	1	0	0	0	0	2	0	535	179	154	8	1	0	255	36.7	38.1		0		8.46	6.22	0.54	1.62	303	3.84	3	1
566	30	0	26.3	2	39	0	1	0	0	0	1	2	0	882	275	770	8	5	1	1437	36.6	38.1		0		9.17	6.88	0.63	1.6	204	4.3	2.54	1
567	30	0	29.1	2	38	0	1	0	0	0	1	1	1	780	1285	505	9	2	1	938	36.6	37.9		0		8.12	5.75	0.52	1.76	201	3.27	3.38	1
568	38	1	24.5	1	40	0	1	0	0	0	1	2	0	980	372	692	10	3	1	1463	36.6	38.2		0		12.51	9.73	0.68	2.01	251	4.84	2.96	1
571	29	0	22.5	1	40	0	1	0	0	0	0	2	0	810	103	338	10	2	1	743	36.7	38		0		8.33	5.79	0.54	1.91	198	3.03	3.54	1
572	32	0	24.4	1	38	0	1	0	0	0	0	1	1	310	486	96	9	0	0	144	36.5	37.9		0		11.11	9.15	0.52	1.38	250	6.63	2.65	1
573	25	0	23.5	1	40	0	1	0	0	0	1	2	0	545	92	332	9	1	0	548	36.6	37.9		0		10.46	7.71	0.64	2.05	156	3.76	3.2	1
574	33	0	26.1	2	39	1	0	0	0	0	1	1	1	380	626	116	9	0	0	174	36.5	38		0		12.41	8.9	0.97	2.08	233	4.28	2.14	2
577	29	0	30.8	2	38	0	1	0	0	0	0	1	0	480	192	272	9	1	0	458	36.4	38		0		8.21	6	0.54	1.56	166	3.85	2.89	1
579	35	1	24.8	1	41	1	0	0	0	1	0	1	0	180	48	78	9	0	0	117	36.7	38.1		0		8.18	5.8	0.56	1.71	158	3.39	3.05	1
580	34	0	23.4	1	38	0	1	0	0	0	0	1	0	435	399	184	9	1	0	326	36.6	37.9		0		7.98	5.81	0.55	1.53	290	3.8	2.78	1
581	33	0	26	2	40	1	0	0	0	0	0	2	0	361	15	280	9	2	0	520	36.5	38		0		12.84	9.8	0.98	1.93	270	5.08	1.97	2
582	34	0	25.7	2	39	0	1	0	0	0	0	2	0	770	166	486	8	2	1	828	36.7	38.1	0.47	1	180	10.52	8.37	0.72	1.37	166	6.11	1.9	2
583	28	0	26.4	2	40	0	1	0	0	0	1	2	0	720	287	547	10	3	1	1142	36.8	38		0		8.67	5.63	0.6	2.42	250	2.33	4.03	1
585	29	0	25.7	2	37	0	1	0	0	1	1	1	0	335	357	217	7	1	0	303	36.6	38.2		0		7.08	5.17	0.42	1.44	243	3.59	3.43	1
587	27	0	26.3	2	40	0	1	0	1	1	1	2	0	570	129	244	8	1	0	375	36.6	38		0		9.21	6.86	0.7	1.57	221	4.37	2.24	2
588	29	0	27	2	38	0	1	0	0	0	0	2	0	678	60	475	9	1	1	843	36.8	38.1		0		8.18	5.69	0.6	1.82	283	3.13	3.03	1
589	30	0	24.4	1	39	0	1	1	0	0	1	2	0	655	163	313	8	1	1	547	36.7	38		0		7.65	5.48	0.6	1.52	198	3.61	2.53	1
590	28	0	25	2	38	0	1	0	0	0	1	2	0	850	243	578	10	2	1	1143	36.6	38.5	0.31	1	366	9.33	7.28	0.72	1.24	222	5.87	1.72	2
591	35	1	33.7	2	38	2	0	0	1	0	0	1	0	220	181	131	9	1	0	247	36.6	37.8		0		9.6	5.88	0.62	2.98	337	1.97	4.81	1
593	33	0	22.7	1	38	0	1	0	0	1	1	2	0	475	87	269	9	1	0	454	36.6	38		0		7.86	5.64	0.58	1.56	230	3.62	2.69	1
594	34	0	25	2	38	0	1	0	0	1	0	2	0	560	558	501	10	2	1	1015	36.6	38.1	0.33	1	275	9.21	7.08	0.68	1.39	196	5.09	2.04	2
595	36	1	25.1	2	40	0	1	0	1	1	1	2	0	575	682	361	9	3	0	692	36.6	37.9	0.39	1	200	8.87	6.7	0.77	1.32	177	5.08	1.71	2
599	30	0	24.2	1	38	0	1	0	1	0	1	1	0	1005	998	558	7	3	1	881	36.6	37.9		0		6.85	4.41	0.96	1.45	175	3.04	1.51	2
600	29	0	23.5	1	37	0	1	0	1	0	0	1	1	275	533	113	9	1	0	220	36.6	38.2		0		11.47	9.65	0.54	1.14	202	8.46	2.11	2
601	25	0	28.4	2	38	0	1	0	0	0	0	2	0	515	217	232	8	1	1	439	36.5	37.8		0		8.91	6.33	0.53	1.94	219	3.26	3.66	1
602	37	1	29.3	2	39	1	0	0	0	1	1	2	0	440	103	248	8	1	0	381	36.8	37.7	0.6	1	90	10.76	8.21	0.63	1.87	249	4.39	2.97	1
603	24	0	28.8	2	41	0	1	0	0	0	0	1	0	595	486	196	10	1	0	377	36.6	38.2		0		8.36	5.81	0.63	1.83	186	3.17	2.9	1
604	34	0	23.4	1	40	0	1	0	1	0	1	2	0	835	209	524	9	2	1	966	36.6	38.2		0		8.38	6.22	0.58	1.51	182	4.12	2.6	1
605	26	0	23.8	1	39	0	1	1	0	1	0	2	0	497	127	287	10	1	0	528	36.6	38		0		6.38	4.41	0.55	1.38	201	3.2	2.51	1
606	30	0	24.2	1	39	0	1	0	0	0	1	2	0	770	242	547	9	2	1	1001	36.7	37.9		0		8.35	6.15	0.55	1.57	218	3.92	2.85	1
607	36	1	30.4	2	40	2	0	0	0	0	1	2	0	535	130	338	9	2	0	607	36.5	38.2	1.28	1	80	9.97	7.77	0.78	1.32	190	5.89	1.69	2
609	29	0	23.8	1	40	0	1	0	0	1	1	1	0	310	200	130	9	1	0	245	36.6	38.1		0		7.26	5.49	0.45	1.28	169	4.29	2.84	1
610	32	0	21.6	1	38	1	0	0	0	0	0	1	1	260	583	73	8	0	0	97	36.5	37.8		0		8.99	6.45	0.59	1.87	232	3.45	3.17	1
611	26	0	23	1	39	0	1	0	1	0	0	2	0	435	105	190	7	1	0	272	36.8	37.9		0		7.95	5.85	0.5	1.52	195	3.85	3.04	1
612	29	0	20.5	1	39	0	1	0	0	0	0	2	0	390	205	120	9	1	0	230	36.7	38		0		8.05	5.9	0.51	1.53	225	3.86	3	1
615	38	1	29.2	2	40	1	0	0	0	0	1	2	0	796	186	456	10	2	1	940	36.6	38		0		8.48	5.92	0.54	1.93	238	3.07	3.57	1
617	37	1	27.8	2	39	0	1	0	0	0	1	1	1	357	2153	153	8	1	0	254	36.4	38		0		14.7	12.06	0.91	1.66	188	7.27	1.82	2
618	26	0	29.4	2	38	0	1	0	0	1	1	2	0	780	120	250	9	2	0	475	36.6	37.9	0.41	1	190	13.15	9.8	0.76	2.39	125	4.1	3.14	1
619	30	0	27.3	2	38	0	1	0	0	0	1	1	1	525	1156	344	8	1	0	509	36.6	38.2	0.55	1	175	9.17	7.08	0.49	1.46	271	4.85	2.98	1
620	39	1	25.5	2	40	0	1	0	0	1	1	2	0	912	392	557	8	3	1	973	37.1	37.9	0.13	1	370	12.01	9.77	0.56	1.59	270	6.14	2.84	1
621	31	0	24.6	1	40	1	0	0	1	0	0	2	0	350	67	262	8	1	0	399	37	38.1	0.29	1	230	6.73	4.53	0.47	1.66	167	2.73	3.53	1
622	32	0	25.2	2	40	0	1	0	0	0	1	2	0	812	217	512	9	2	1	948	37.1	38.4	0.28	1	275	8.34	6.52	0.52	1.23	147	5.3	2.37	2
623	31	0	23.9	1	38	0	1	0	0	0	1	2	0	755	319	564	7	3	1	888	36.6	37.8	0.18	1	395	8.42	6.01	0.69	1.68	238	3.58	2.43	1
624	28	0	25.3	2	39	0	1	0	0	0	1	1	1	505	947	337	10	1	1	692	36.5	38	0.42	1	215	11.69	9.13	0.76	1.37	209	6.66	1.8	2
625	27	0	25.4	2	40	0	1	0	0	1	1	1	0	550	154	364	9	1	0	596	37.1	38.2	0.2	1	330	7.28	5.46	0.52	1.22	228	4.48	2.35	2
626	30	0	27.5	2	41	1	0	0	0	1	1	1	0	470	389	359	9	1	1	669	36.8	38	0.24	1	300	7.76	5.27	0.54	1.89	209	2.79	3.5	1
627	28	0	26.5	2	40	0	1	0	0	0	0	1	0	690	86	286	8	1	1	511	36.6	37.9	0.35	1	220	10.39	7.81	0.76	1.7	287	4.59	2.24	2
628	29	0	25	2	40	0	1	0	0	0	1	1	1	705	823	488	8	2	1	831	36.6	38.1	0.2	1	450	9.55	7.18	0.63	1.68	252	4.27	2.67	1
629	29	0	25.8	2	41	0	1	0	0	1	1	1	1	695	568	368	9	1	0	602	37	38.1	0.24	1	280	4.87	3.25	0.32	1.25	329	2.6	3.91	1
630	32	0	21.8	1	39	0	1	0	0	1	0	2	0	570	203	373	10	2	1	802	36.7	37.6	0.34	1	157	6.2	4.38	0.39	1.36	200	3.22	3.49	1
631	28	0	22.9	1	38	0	1	0	1	0	1	2	0	1035	428	513	9	1	1	900	36.9	37.8	0.12	1	435	7.78	5.92	0.48	1.31	134	4.52	2.73	1
632	29	0	26	2	40	0	1	0	0	0	1	2	0	755	145	295	9	2	0	543	36.7	38.4	0.37	1	275	13.08	9.99	0.97	2.01	307	4.97	2.07	2
633	32	0	25.5	2	39	1	0	0	0	0	0	2	0	630	131	431	10	2	1	898	36.9	37.8	0.15	1	365	10.09	7.44	0.43	2.14	238	3.48	4.98	1
634	32	0	25.4	2	39	0	1	0	0	0	0	2	0	1005	414	789	10	3	1	1545	36.6	38	0.12	1	715	10.75	8.16	0.71	1.82	242	4.48	2.56	1
635	26	0	28.5	2	40	0	1	0	0	0	0	1	1	600	1173	358	9	1	0	587	36.8	38	0.29	1	250	9.24	7.23	0.54	1.43	223	5.06	2.65	1
636	23	0	25.1	2	41	0	1	0	0	0	0	2	0	621	110	320	10	1	1	663	36.9	37.9	0.21	1	285	4.87	2.58	0.43	0.83	174	3.11	1.93	2
637	28	0	27.3	2	38	1	0	0	0	0	0	1	0	535	528	388	7	3	1	683	36.7	37.9	0.4	1	180	12.51	9.8	0.71	1.91	186	5.13	2.69	1
638	43	1	25.5	2	40	1	0	0	0	1	1	1	0	425	357	232	9	1	0	398	36.8	38.1	0.87	1	90	6.28	4.32	0.54	1.36	159	3.18	2.52	1
